# Supplementary material for: SARS-CoV-2 Alchemy: Understanding the dynamics of age, vaccination, and geography in the evolution of SARS-CoV-2 in India
Source: PLoS Negl Trop Dis. 2025 Mar 10;19(3):e0012918. doi: 10.1371/journal.pntd.0012918 (PMC11922521; doi:10.1371/journal.pntd.0012918)
Supplement: S1 File — (XLSX) [file pntd.0012918.s001.xlsx]

## Sheet: Sheet1
Accession Ids GISAID (gisaid.org https://search.app/rZoB74FRFaSaDmmRA)
group1	group2	group3
EPI_ISL_6101054	EPI_ISL_12734552	EPI_ISL_9021761
EPI_ISL_6460444	EPI_ISL_9970561	EPI_ISL_17626985
EPI_ISL_11887352	EPI_ISL_3162087	EPI_ISL_9366682
EPI_ISL_11053271	EPI_ISL_5053340	EPI_ISL_9512033
EPI_ISL_12586233	EPI_ISL_10762350	EPI_ISL_14937534
EPI_ISL_5643674	EPI_ISL_515951	EPI_ISL_3614422
EPI_ISL_14175451	EPI_ISL_14018151	EPI_ISL_17467216
EPI_ISL_15213806	EPI_ISL_9056595	EPI_ISL_17529135
EPI_ISL_10431931	EPI_ISL_14978724	EPI_ISL_13307925
EPI_ISL_11671274	EPI_ISL_11610254	EPI_ISL_13657307
EPI_ISL_16549261	EPI_ISL_13576330	EPI_ISL_4126031
EPI_ISL_6692055	EPI_ISL_9683483	EPI_ISL_8058309
EPI_ISL_2987464	EPI_ISL_15038587	EPI_ISL_6886402
EPI_ISL_3533018	EPI_ISL_14978715	EPI_ISL_15440395
EPI_ISL_8350559	EPI_ISL_11051783	EPI_ISL_15309455
EPI_ISL_11881494	EPI_ISL_11107141	EPI_ISL_10123158
EPI_ISL_14682497	EPI_ISL_4545974	EPI_ISL_6690167
EPI_ISL_6885975	EPI_ISL_9608853	EPI_ISL_7986577
EPI_ISL_3265124	EPI_ISL_10929681	EPI_ISL_11883768
EPI_ISL_6395387	EPI_ISL_2546488	EPI_ISL_10749272
EPI_ISL_9091876	EPI_ISL_11883722	EPI_ISL_9018067
EPI_ISL_10996864	EPI_ISL_14421675	EPI_ISL_14584510
EPI_ISL_12738310	EPI_ISL_14228445	EPI_ISL_6684909
EPI_ISL_8801313	EPI_ISL_6851746	EPI_ISL_16482513
EPI_ISL_13989021	EPI_ISL_2555834	EPI_ISL_10639061
EPI_ISL_9390083	EPI_ISL_11054462	EPI_ISL_17626957
EPI_ISL_3019109	EPI_ISL_9323895	EPI_ISL_14890902
EPI_ISL_3473430	EPI_ISL_3265096	EPI_ISL_11049573
EPI_ISL_2860978	EPI_ISL_15146784	EPI_ISL_6842303
EPI_ISL_9429913	EPI_ISL_14585682	EPI_ISL_11059329
EPI_ISL_14677670	EPI_ISL_16477697	EPI_ISL_7468297
EPI_ISL_11993987	EPI_ISL_2966150	EPI_ISL_1703944
EPI_ISL_9609044	EPI_ISL_8500297	EPI_ISL_13507855
EPI_ISL_1970154	EPI_ISL_2461620	EPI_ISL_11320251
EPI_ISL_13536521	EPI_ISL_13659996	EPI_ISL_14147988
EPI_ISL_8190558	EPI_ISL_8452485	EPI_ISL_11881665
EPI_ISL_2461516	EPI_ISL_2441193	EPI_ISL_14806584
EPI_ISL_11070068	EPI_ISL_17242437	EPI_ISL_2342042
EPI_ISL_4447042	EPI_ISL_14978819	EPI_ISL_9488032
EPI_ISL_14682693	EPI_ISL_17554995	EPI_ISL_9056358
EPI_ISL_1844743	EPI_ISL_7468119	EPI_ISL_9911470
EPI_ISL_12492510	EPI_ISL_13877146	EPI_ISL_10924526
EPI_ISL_11074586	EPI_ISL_10761813	EPI_ISL_9727089
EPI_ISL_11742099	EPI_ISL_496554	EPI_ISL_3843679
EPI_ISL_8859057	EPI_ISL_8661105	EPI_ISL_11318098
EPI_ISL_11282597	EPI_ISL_17663725	EPI_ISL_14358368
EPI_ISL_2505131	EPI_ISL_9329870	EPI_ISL_9905808
EPI_ISL_8542858	EPI_ISL_17428207	EPI_ISL_17591472
EPI_ISL_10005538	EPI_ISL_2897582	EPI_ISL_14260973
EPI_ISL_9018121	EPI_ISL_2189820	EPI_ISL_4462480
EPI_ISL_17417645	EPI_ISL_9402974	EPI_ISL_4312082
EPI_ISL_9361458	EPI_ISL_447849	EPI_ISL_12304178
EPI_ISL_17236496	EPI_ISL_3016003	EPI_ISL_11450741
EPI_ISL_9970656	EPI_ISL_11109920	EPI_ISL_15655733
EPI_ISL_4504360	EPI_ISL_2546720	EPI_ISL_15388664
EPI_ISL_6394584	EPI_ISL_447578	EPI_ISL_15440524
EPI_ISL_15213658	EPI_ISL_6151064	EPI_ISL_2461746
EPI_ISL_5063971	EPI_ISL_11050756	EPI_ISL_16276881
EPI_ISL_2547445	EPI_ISL_6025138	EPI_ISL_14290542
EPI_ISL_3473501	EPI_ISL_11380158	EPI_ISL_7870712
EPI_ISL_6842319	EPI_ISL_3935225	EPI_ISL_9429879
EPI_ISL_3689567	EPI_ISL_17714700	EPI_ISL_10661193
EPI_ISL_14404227	EPI_ISL_2459072	EPI_ISL_17682409
EPI_ISL_6144740	EPI_ISL_6020022	EPI_ISL_14861634
EPI_ISL_3689948	EPI_ISL_910289	EPI_ISL_10523775
EPI_ISL_14682255	EPI_ISL_15157279	EPI_ISL_11333643
EPI_ISL_10550446	EPI_ISL_9472428	EPI_ISL_4504857
EPI_ISL_14999141	EPI_ISL_13305045	EPI_ISL_14355889
EPI_ISL_2530299	EPI_ISL_16276878	EPI_ISL_9969215
EPI_ISL_16183148	EPI_ISL_7231842	EPI_ISL_8804056
EPI_ISL_3265109	EPI_ISL_11066267	EPI_ISL_11881536
EPI_ISL_10131211	EPI_ISL_6145006	EPI_ISL_4988977
EPI_ISL_13519944	EPI_ISL_11266201	EPI_ISL_12291264
EPI_ISL_9056209	EPI_ISL_2546740	EPI_ISL_4739011
EPI_ISL_3015503	EPI_ISL_11049689	EPI_ISL_18136390
EPI_ISL_12356390	EPI_ISL_10749321	EPI_ISL_13719239
EPI_ISL_14676844	EPI_ISL_1589876	EPI_ISL_14005255
EPI_ISL_3275953	EPI_ISL_9550828	EPI_ISL_4988320
EPI_ISL_14303827	EPI_ISL_10339989	EPI_ISL_9120837
EPI_ISL_11052849	EPI_ISL_13825425	EPI_ISL_15504888
EPI_ISL_9018019	EPI_ISL_13502403	EPI_ISL_11521246
EPI_ISL_3473645	EPI_ISL_3019019	EPI_ISL_17731869
EPI_ISL_14680363	EPI_ISL_14595325	EPI_ISL_15251410
EPI_ISL_3009843	EPI_ISL_2342955	EPI_ISL_13657277
EPI_ISL_6394290	EPI_ISL_2965844	EPI_ISL_13159070
EPI_ISL_17686335	EPI_ISL_12812787	EPI_ISL_6885394
EPI_ISL_4950321	EPI_ISL_14891465	EPI_ISL_6930117
EPI_ISL_9533380	EPI_ISL_9969152	EPI_ISL_13537104
EPI_ISL_10943952	EPI_ISL_11050973	EPI_ISL_14677778
EPI_ISL_4103459	EPI_ISL_5759752	EPI_ISL_1533734
EPI_ISL_14595749	EPI_ISL_8637674	EPI_ISL_11053456
EPI_ISL_5644695	EPI_ISL_14366934	EPI_ISL_699851
EPI_ISL_11450857	EPI_ISL_14607688	EPI_ISL_17663530
EPI_ISL_10523770	EPI_ISL_11610567	EPI_ISL_636823
EPI_ISL_6025448	EPI_ISL_13536846	EPI_ISL_4091764
EPI_ISL_6392604	EPI_ISL_15508424	EPI_ISL_10369274
EPI_ISL_9389986	EPI_ISL_3117620	EPI_ISL_3717583
EPI_ISL_9686080	EPI_ISL_8049875	EPI_ISL_13769234
EPI_ISL_14329750	EPI_ISL_12492750	EPI_ISL_14775062
EPI_ISL_10398668	EPI_ISL_4435732	EPI_ISL_15742989
EPI_ISL_9419070	EPI_ISL_17761817	EPI_ISL_13779455
EPI_ISL_8421274	EPI_ISL_1838021	EPI_ISL_4103185
EPI_ISL_10501498	EPI_ISL_2100643	EPI_ISL_6394564
EPI_ISL_17236493	EPI_ISL_11803867	EPI_ISL_9274378
EPI_ISL_14166716	EPI_ISL_2461863	EPI_ISL_17500615
EPI_ISL_8830498	EPI_ISL_10148860	EPI_ISL_11610292
EPI_ISL_8884402	EPI_ISL_9244372	EPI_ISL_13307075
EPI_ISL_10123597	EPI_ISL_2502107	EPI_ISL_16183105
EPI_ISL_9608650	EPI_ISL_12303974	EPI_ISL_6134173
EPI_ISL_3277066	EPI_ISL_10398884	EPI_ISL_17434163
EPI_ISL_11073665	EPI_ISL_12812875	EPI_ISL_10762257
EPI_ISL_9721635	EPI_ISL_9473017	EPI_ISL_10127732
EPI_ISL_9056534	EPI_ISL_9727272	EPI_ISL_14445906
EPI_ISL_14677208	EPI_ISL_12812938	EPI_ISL_10630860
EPI_ISL_2546138	EPI_ISL_13536953	EPI_ISL_13877148
EPI_ISL_6025444	EPI_ISL_9551165	EPI_ISL_15146708
EPI_ISL_10508183	EPI_ISL_10638950	EPI_ISL_12784351
EPI_ISL_4504636	EPI_ISL_4092035	EPI_ISL_10631163
EPI_ISL_17661853	EPI_ISL_11414714	EPI_ISL_12356719
EPI_ISL_11056959	EPI_ISL_14819019	EPI_ISL_15332253
EPI_ISL_14595249	EPI_ISL_9091062	EPI_ISL_14408813
EPI_ISL_4738948	EPI_ISL_14436829	EPI_ISL_16183051
EPI_ISL_11742225	EPI_ISL_11074844	EPI_ISL_6886223
EPI_ISL_8330044	EPI_ISL_699882	EPI_ISL_14260885
EPI_ISL_14595449	EPI_ISL_17427789	EPI_ISL_11887768
EPI_ISL_14682571	EPI_ISL_5886174	EPI_ISL_9354200
EPI_ISL_14595507	EPI_ISL_12748973	EPI_ISL_14147081
EPI_ISL_1372013	EPI_ISL_10056123	EPI_ISL_13877155
EPI_ISL_18001550	EPI_ISL_15610980	EPI_ISL_3844375
EPI_ISL_14595426	EPI_ISL_11265617	EPI_ISL_10762163
EPI_ISL_17760756	EPI_ISL_8700609	EPI_ISL_10067855
EPI_ISL_4092291	EPI_ISL_8329004	EPI_ISL_14405507
EPI_ISL_3473410	EPI_ISL_12305460	EPI_ISL_6962508
EPI_ISL_14175469	EPI_ISL_14329927	EPI_ISL_10398263
EPI_ISL_9682844	EPI_ISL_17467045	EPI_ISL_14607868
EPI_ISL_15153249	EPI_ISL_11166506	EPI_ISL_11228598
EPI_ISL_10729518	EPI_ISL_13769382	EPI_ISL_2504308
EPI_ISL_6395157	EPI_ISL_9056630	EPI_ISL_6877603
EPI_ISL_466861	EPI_ISL_14862000	EPI_ISL_1419768
EPI_ISL_4743448	EPI_ISL_14355906	EPI_ISL_4473283
EPI_ISL_11068398	EPI_ISL_3060824	EPI_ISL_9682853
EPI_ISL_8769780	EPI_ISL_8804006	EPI_ISL_11001693
EPI_ISL_5053342	EPI_ISL_14147087	EPI_ISL_10523955
EPI_ISL_12302493	EPI_ISL_11218855	EPI_ISL_15063694
EPI_ISL_7734738	EPI_ISL_9686050	EPI_ISL_6394090
EPI_ISL_9361595	EPI_ISL_12900741	EPI_ISL_14567078
EPI_ISL_14566932	EPI_ISL_12587798	EPI_ISL_2502266
EPI_ISL_3844301	EPI_ISL_2459278	EPI_ISL_6931506
EPI_ISL_9361584	EPI_ISL_3265058	EPI_ISL_9324218
EPI_ISL_6101068	EPI_ISL_10943994	EPI_ISL_11336345
EPI_ISL_12737906	EPI_ISL_15038555	EPI_ISL_13285966
EPI_ISL_13507623	EPI_ISL_10749448	EPI_ISL_2530390
EPI_ISL_7211000	EPI_ISL_15172976	EPI_ISL_14842321
EPI_ISL_17663503	EPI_ISL_14806555	EPI_ISL_4103446
EPI_ISL_11671275	EPI_ISL_14507912	EPI_ISL_9683485
EPI_ISL_13305219	EPI_ISL_17686348	EPI_ISL_12291242
EPI_ISL_13822713	EPI_ISL_17682636	EPI_ISL_8652444
EPI_ISL_7173950	EPI_ISL_8306700	EPI_ISL_17682423
EPI_ISL_2460055	EPI_ISL_2458933	EPI_ISL_9608812
EPI_ISL_3473479	EPI_ISL_6642333	EPI_ISL_14594386
EPI_ISL_10523823	EPI_ISL_10924358	EPI_ISL_15310745
EPI_ISL_12157256	EPI_ISL_10339942	EPI_ISL_10436599
EPI_ISL_4312382	EPI_ISL_4462042	EPI_ISL_4104018
EPI_ISL_4739073	EPI_ISL_12785536	EPI_ISL_13537419
EPI_ISL_2555868	EPI_ISL_8421125	EPI_ISL_15146873
EPI_ISL_11542915	EPI_ISL_9702247	EPI_ISL_17663874
EPI_ISL_9176025	EPI_ISL_10989622	EPI_ISL_2459055
EPI_ISL_9324229	EPI_ISL_17428218	EPI_ISL_8173173
EPI_ISL_12302497	EPI_ISL_13954416	EPI_ISL_11068276
EPI_ISL_9056722	EPI_ISL_11463376	EPI_ISL_14734079
EPI_ISL_14682009	EPI_ISL_9503909	EPI_ISL_4104817
EPI_ISL_14682257	EPI_ISL_14026959	EPI_ISL_14910919
EPI_ISL_11060845	EPI_ISL_2459730	EPI_ISL_14507800
EPI_ISL_482536	EPI_ISL_7195702	EPI_ISL_9693186
EPI_ISL_4504407	EPI_ISL_10951162	EPI_ISL_10748042
EPI_ISL_5052949	EPI_ISL_14680215	EPI_ISL_9236201
EPI_ISL_10749022	EPI_ISL_13521475	EPI_ISL_10675505
EPI_ISL_14329609	EPI_ISL_1703993	EPI_ISL_2966148
EPI_ISL_3473369	EPI_ISL_6690224	EPI_ISL_6575292
EPI_ISL_8329948	EPI_ISL_17269935	EPI_ISL_11266267
EPI_ISL_10924585	EPI_ISL_9419090	EPI_ISL_10749446
EPI_ISL_10189645	EPI_ISL_10749463	EPI_ISL_1419384
EPI_ISL_10398270	EPI_ISL_5058724	EPI_ISL_13250992
EPI_ISL_14166889	EPI_ISL_17529240	EPI_ISL_577711
EPI_ISL_4435789	EPI_ISL_14607836	EPI_ISL_14595777
EPI_ISL_15251357	EPI_ISL_17730208	EPI_ISL_14304024
EPI_ISL_9488008	EPI_ISL_10123567	EPI_ISL_17529147
EPI_ISL_14228541	EPI_ISL_13667012	EPI_ISL_17663282
EPI_ISL_3276281	EPI_ISL_15610994	EPI_ISL_13577432
EPI_ISL_12752536	EPI_ISL_4436181	EPI_ISL_18113095
EPI_ISL_2724039	EPI_ISL_4415519	EPI_ISL_14355750
EPI_ISL_9232302	EPI_ISL_10590813	EPI_ISL_14726694
EPI_ISL_13254002	EPI_ISL_4546467	EPI_ISL_13537587
EPI_ISL_13770293	EPI_ISL_15655875	EPI_ISL_496550
EPI_ISL_9323652	EPI_ISL_6575181	EPI_ISL_9336331
EPI_ISL_12784384	EPI_ISL_4091375	EPI_ISL_7468462
EPI_ISL_4569748	EPI_ISL_10638451	EPI_ISL_17529108
EPI_ISL_9430493	EPI_ISL_15294393	EPI_ISL_1704254
EPI_ISL_15058210	EPI_ISL_8049886	EPI_ISL_13223343
EPI_ISL_14154153	EPI_ISL_11073656	EPI_ISL_14302978
EPI_ISL_11218838	EPI_ISL_15038470	EPI_ISL_4193161
EPI_ISL_13577715	EPI_ISL_12906495	EPI_ISL_1703765
EPI_ISL_15294455	EPI_ISL_17957806	EPI_ISL_8700965
EPI_ISL_14923262	EPI_ISL_6690032	EPI_ISL_2877858
EPI_ISL_9608726	EPI_ISL_10398688	EPI_ISL_13877074
EPI_ISL_4498068	EPI_ISL_11052255	EPI_ISL_11266338
EPI_ISL_10523013	EPI_ISL_8138244	EPI_ISL_3060477
EPI_ISL_3016180	EPI_ISL_15308482	EPI_ISL_13159236
EPI_ISL_9389451	EPI_ISL_13159267	EPI_ISL_12098985
EPI_ISL_2546375	EPI_ISL_3008007	EPI_ISL_10306013
EPI_ISL_3689489	EPI_ISL_11067585	EPI_ISL_16483328
EPI_ISL_10436541	EPI_ISL_9466420	EPI_ISL_5309939
EPI_ISL_8700682	EPI_ISL_2441686	EPI_ISL_9609246
EPI_ISL_12860354	EPI_ISL_18112861	EPI_ISL_13697125
EPI_ISL_10434480	EPI_ISL_2459453	EPI_ISL_17663917
EPI_ISL_3276126	EPI_ISL_4546536	EPI_ISL_17464032
EPI_ISL_9551336	EPI_ISL_14678001	EPI_ISL_3019426
EPI_ISL_9274356	EPI_ISL_3835174	EPI_ISL_15251341
EPI_ISL_3265062	EPI_ISL_14601778	EPI_ISL_2459082
EPI_ISL_7986473	EPI_ISL_10005422	EPI_ISL_811161
EPI_ISL_15295063	EPI_ISL_10434349	EPI_ISL_15661485
EPI_ISL_11073765	EPI_ISL_10765391	EPI_ISL_7211073
EPI_ISL_11109368	EPI_ISL_17727686	EPI_ISL_14175710
EPI_ISL_4312360	EPI_ISL_463026	EPI_ISL_17466380
EPI_ISL_17608863	EPI_ISL_4950492	EPI_ISL_9361355
EPI_ISL_9721313	EPI_ISL_10661055	EPI_ISL_9018047
EPI_ISL_9604295	EPI_ISL_13861222	EPI_ISL_17731873
EPI_ISL_2955667	EPI_ISL_10985273	EPI_ISL_9549968
EPI_ISL_12354708	EPI_ISL_5058719	EPI_ISL_17611326
EPI_ISL_7133354	EPI_ISL_11065934	EPI_ISL_17627068
EPI_ISL_3008116	EPI_ISL_524717	EPI_ISL_9729017
EPI_ISL_3060657	EPI_ISL_6392092	EPI_ISL_10638967
EPI_ISL_17715103	EPI_ISL_910065	EPI_ISL_7881179
EPI_ISL_11023372	EPI_ISL_16157015	EPI_ISL_14566902
EPI_ISL_9234033	EPI_ISL_12860213	EPI_ISL_17500666
EPI_ISL_9389440	EPI_ISL_14861503	EPI_ISL_15038540
EPI_ISL_2341823	EPI_ISL_12303562	EPI_ISL_14487709
EPI_ISL_2723834	EPI_ISL_13081135	EPI_ISL_14680049
EPI_ISL_10729533	EPI_ISL_6903502	EPI_ISL_10801698
EPI_ISL_4312875	EPI_ISL_15310646	EPI_ISL_2459731
EPI_ISL_9969131	EPI_ISL_17268952	EPI_ISL_2379547
EPI_ISL_4504768	EPI_ISL_17714811	EPI_ISL_17587015
EPI_ISL_14679537	EPI_ISL_11887252	EPI_ISL_17567311
EPI_ISL_3189162	EPI_ISL_4462866	EPI_ISL_9550768
EPI_ISL_3060500	EPI_ISL_8881840	EPI_ISL_4462726
EPI_ISL_6692064	EPI_ISL_13574683	EPI_ISL_15760037
EPI_ISL_11054096	EPI_ISL_9334523	EPI_ISL_17530495
EPI_ISL_4447049	EPI_ISL_3342060	EPI_ISL_6181388
EPI_ISL_6842331	EPI_ISL_13848157	EPI_ISL_14679495
EPI_ISL_10762271	EPI_ISL_3009489	EPI_ISL_4444969
EPI_ISL_6394284	EPI_ISL_10205023	EPI_ISL_13408906
EPI_ISL_11073979	EPI_ISL_3533076	EPI_ISL_12298521
EPI_ISL_1970546	EPI_ISL_13254148	EPI_ISL_17837514
EPI_ISL_8421214	EPI_ISL_11378746	EPI_ISL_12407920
EPI_ISL_11058126	EPI_ISL_17663743	EPI_ISL_9429712
EPI_ISL_14676802	EPI_ISL_2373298	EPI_ISL_11582072
EPI_ISL_1380429	EPI_ISL_2547432	EPI_ISL_14910607
EPI_ISL_15008326	EPI_ISL_4128690	EPI_ISL_13804591
EPI_ISL_11346531	EPI_ISL_9727219	EPI_ISL_9390024
EPI_ISL_6046419	EPI_ISL_9610234	EPI_ISL_4026639
EPI_ISL_3689840	EPI_ISL_1419891	EPI_ISL_2483044
EPI_ISL_14682711	EPI_ISL_3275931	EPI_ISL_4492918
EPI_ISL_8546694	EPI_ISL_7232749	EPI_ISL_3019110
EPI_ISL_9323993	EPI_ISL_17500603	EPI_ISL_15760065
EPI_ISL_9323677	EPI_ISL_1838060	EPI_ISL_6885408
EPI_ISL_5053206	EPI_ISL_12440207	EPI_ISL_17731753
EPI_ISL_15378273	EPI_ISL_12302475	EPI_ISL_11053427
EPI_ISL_9697706	EPI_ISL_4470320	EPI_ISL_9472912
EPI_ISL_15308456	EPI_ISL_11591195	EPI_ISL_10306258
EPI_ISL_15137869	EPI_ISL_13986275	EPI_ISL_11063392
EPI_ISL_17655931	EPI_ISL_10005375	EPI_ISL_2660926
EPI_ISL_2724021	EPI_ISL_11463401	EPI_ISL_11050748
EPI_ISL_14304148	EPI_ISL_14203484	EPI_ISL_4193342
EPI_ISL_8172903	EPI_ISL_2556651	EPI_ISL_6393441
EPI_ISL_14595574	EPI_ISL_15194116	EPI_ISL_17760766
EPI_ISL_4493016	EPI_ISL_4738758	EPI_ISL_11323032
EPI_ISL_5798901	EPI_ISL_7649406	EPI_ISL_6575253
EPI_ISL_13695994	EPI_ISL_11218712	EPI_ISL_469043
EPI_ISL_2441430	EPI_ISL_9430024	EPI_ISL_14680622
EPI_ISL_8701172	EPI_ISL_14679798	EPI_ISL_17663910
EPI_ISL_2459966	EPI_ISL_5416961	EPI_ISL_7018771
EPI_ISL_6685044	EPI_ISL_10116469	EPI_ISL_14594393
EPI_ISL_14595669	EPI_ISL_11055016	EPI_ISL_4989364
EPI_ISL_11053061	EPI_ISL_5063794	EPI_ISL_9721356
EPI_ISL_12298513	EPI_ISL_11050145	EPI_ISL_10148839
EPI_ISL_3117634	EPI_ISL_11793520	EPI_ISL_9429883
EPI_ISL_14726681	EPI_ISL_16200287	EPI_ISL_7870621
EPI_ISL_14601929	EPI_ISL_699695	EPI_ISL_16200318
EPI_ISL_2459637	EPI_ISL_13825641	EPI_ISL_2459892
EPI_ISL_10434731	EPI_ISL_5050402	EPI_ISL_10989556
EPI_ISL_4127950	EPI_ISL_10523640	EPI_ISL_13576360
EPI_ISL_13697114	EPI_ISL_11052643	EPI_ISL_1704368
EPI_ISL_17608827	EPI_ISL_14147982	EPI_ISL_11051778
EPI_ISL_9487739	EPI_ISL_15504988	EPI_ISL_13537611
EPI_ISL_17403758	EPI_ISL_14149029	EPI_ISL_13770389
EPI_ISL_15961983	EPI_ISL_11793456	EPI_ISL_5760996
EPI_ISL_14937525	EPI_ISL_15203517	EPI_ISL_9720945
EPI_ISL_4192948	EPI_ISL_9487715	EPI_ISL_14005275
EPI_ISL_4103584	EPI_ISL_10765354	EPI_ISL_16158724
EPI_ISL_14607769	EPI_ISL_2461524	EPI_ISL_1704229
EPI_ISL_9390100	EPI_ISL_7195696	EPI_ISL_11054029
EPI_ISL_4459857	EPI_ISL_4546179	EPI_ISL_10639007
EPI_ISL_8350568	EPI_ISL_12098707	EPI_ISL_3244674
EPI_ISL_13711274	EPI_ISL_9974975	EPI_ISL_2661441
EPI_ISL_9779385	EPI_ISL_3843805	EPI_ISL_12813019
EPI_ISL_4950529	EPI_ISL_10434505	EPI_ISL_13695976
EPI_ISL_10985199	EPI_ISL_4462966	EPI_ISL_4192954
EPI_ISL_9056374	EPI_ISL_10197050	EPI_ISL_2546710
EPI_ISL_9721710	EPI_ISL_2723925	EPI_ISL_4629566
EPI_ISL_13285993	EPI_ISL_17591590	EPI_ISL_11052918
EPI_ISL_9503932	EPI_ISL_10066061	EPI_ISL_9334620
EPI_ISL_11521738	EPI_ISL_16445429	EPI_ISL_17548475
EPI_ISL_10631088	EPI_ISL_17372409	EPI_ISL_7825077
EPI_ISL_3473768	EPI_ISL_3015245	EPI_ISL_9466237
EPI_ISL_2379637	EPI_ISL_14677198	EPI_ISL_1544055
EPI_ISL_4451069	EPI_ISL_3189109	EPI_ISL_15617435
EPI_ISL_14676804	EPI_ISL_5807506	EPI_ISL_10748056
EPI_ISL_15378241	EPI_ISL_10523279	EPI_ISL_2459005
EPI_ISL_9389498	EPI_ISL_11742176	EPI_ISL_11054396
EPI_ISL_6575160	EPI_ISL_14161680	EPI_ISL_13860330
EPI_ISL_4092189	EPI_ISL_9488800	EPI_ISL_11053750
EPI_ISL_11109326	EPI_ISL_3453517	EPI_ISL_9696315
EPI_ISL_14682360	EPI_ISL_2441446	EPI_ISL_14405330
EPI_ISL_14607648	EPI_ISL_5063793	EPI_ISL_4950531
EPI_ISL_11609097	EPI_ISL_17445772	EPI_ISL_5886418
EPI_ISL_4312458	EPI_ISL_6392463	EPI_ISL_16212268
EPI_ISL_2461066	EPI_ISL_5758037	EPI_ISL_6023990
EPI_ISL_10005350	EPI_ISL_12734309	EPI_ISL_17467087
EPI_ISL_8881173	EPI_ISL_18120286	EPI_ISL_11886472
EPI_ISL_8052091	EPI_ISL_5815998	EPI_ISL_9466482
EPI_ISL_9352343	EPI_ISL_9361654	EPI_ISL_11054501
EPI_ISL_12303550	EPI_ISL_11065970	EPI_ISL_13536499
EPI_ISL_11052943	EPI_ISL_14842347	EPI_ISL_17661901
EPI_ISL_6144971	EPI_ISL_16995090	EPI_ISL_17627032
EPI_ISL_17540685	EPI_ISL_15194052	EPI_ISL_9058196
EPI_ISL_2461880	EPI_ISL_11022767	EPI_ISL_3009474
EPI_ISL_5758433	EPI_ISL_8058285	EPI_ISL_11050427
EPI_ISL_3007996	EPI_ISL_14678031	EPI_ISL_3717776
EPI_ISL_14097348	EPI_ISL_14933190	EPI_ISL_8421203
EPI_ISL_7829726	EPI_ISL_5417003	EPI_ISL_17714737
EPI_ISL_14677654	EPI_ISL_10749365	EPI_ISL_10675474
EPI_ISL_11069733	EPI_ISL_14822483	EPI_ISL_2001165
EPI_ISL_12357824	EPI_ISL_14196555	EPI_ISL_6025227
EPI_ISL_6101047	EPI_ISL_11067601	EPI_ISL_3453511
EPI_ISL_5886762	EPI_ISL_5643737	EPI_ISL_11378604
EPI_ISL_6025711	EPI_ISL_5643831	EPI_ISL_4515782
EPI_ISL_14487761	EPI_ISL_15398147	EPI_ISL_14098928
EPI_ISL_5758192	EPI_ISL_4738856	EPI_ISL_14682514
EPI_ISL_11266365	EPI_ISL_2502316	EPI_ISL_3935178
EPI_ISL_10305930	EPI_ISL_17427757	EPI_ISL_13857843
EPI_ISL_577695	EPI_ISL_14357482	EPI_ISL_15316394
EPI_ISL_14595576	EPI_ISL_4436295	EPI_ISL_14303094
EPI_ISL_9494918	EPI_ISL_1380312	EPI_ISL_13640167
EPI_ISL_4739081	EPI_ISL_4463447	EPI_ISL_11067002
EPI_ISL_15213737	EPI_ISL_9494562	EPI_ISL_1704271
EPI_ISL_1360378	EPI_ISL_4435884	EPI_ISL_11072751
EPI_ISL_12738281	EPI_ISL_15063790	EPI_ISL_14405503
EPI_ISL_10123895	EPI_ISL_2924249	EPI_ISL_6101735
EPI_ISL_11603836	EPI_ISL_9166220	EPI_ISL_3614766
EPI_ISL_11336462	EPI_ISL_12784885	EPI_ISL_15611024
EPI_ISL_10772409	EPI_ISL_9494841	EPI_ISL_10765528
EPI_ISL_5759242	EPI_ISL_17447354	EPI_ISL_17760866
EPI_ISL_11021923	EPI_ISL_10989571	EPI_ISL_2546718
EPI_ISL_10434578	EPI_ISL_11463325	EPI_ISL_9120652
EPI_ISL_6144383	EPI_ISL_15617480	EPI_ISL_15300857
EPI_ISL_13537329	EPI_ISL_2676188	EPI_ISL_17548326
EPI_ISL_11521273	EPI_ISL_10738415	EPI_ISL_13253976
EPI_ISL_9686061	EPI_ISL_11542926	EPI_ISL_11107518
EPI_ISL_8830460	EPI_ISL_3844333	EPI_ISL_5946334
EPI_ISL_17586799	EPI_ISL_10944427	EPI_ISL_14290290
EPI_ISL_11228674	EPI_ISL_17500443	EPI_ISL_1415104
EPI_ISL_1970258	EPI_ISL_10431921	EPI_ISL_10019236
EPI_ISL_10116488	EPI_ISL_13877036	EPI_ISL_3689651
EPI_ISL_14681131	EPI_ISL_4312705	EPI_ISL_15504987
EPI_ISL_2460873	EPI_ISL_1419838	EPI_ISL_4470316
EPI_ISL_2504306	EPI_ISL_10748559	EPI_ISL_11061219
EPI_ISL_9244300	EPI_ISL_1380420	EPI_ISL_14405317
EPI_ISL_14594029	EPI_ISL_9116725	EPI_ISL_14303326
EPI_ISL_10398139	EPI_ISL_6033521	EPI_ISL_6134121
EPI_ISL_15961931	EPI_ISL_9721492	EPI_ISL_4533979
EPI_ISL_8052191	EPI_ISL_10992245	EPI_ISL_11058053
EPI_ISL_13988979	EPI_ISL_2661148	EPI_ISL_14678222
EPI_ISL_11056776	EPI_ISL_6498188	EPI_ISL_17851069
EPI_ISL_14677655	EPI_ISL_13159044	EPI_ISL_3244646
EPI_ISL_4460903	EPI_ISL_17326257	EPI_ISL_8119545
EPI_ISL_11057571	EPI_ISL_11052696	EPI_ISL_9968770
EPI_ISL_10523412	EPI_ISL_9550889	EPI_ISL_4104002
EPI_ISL_10748605	EPI_ISL_508443	EPI_ISL_3007838
EPI_ISL_12302496	EPI_ISL_11427617	EPI_ISL_6691024
EPI_ISL_15058164	EPI_ISL_7233513	EPI_ISL_10434810
EPI_ISL_7735043	EPI_ISL_15300717	EPI_ISL_10005397
EPI_ISL_3300519	EPI_ISL_15074117	EPI_ISL_14329753
EPI_ISL_3473600	EPI_ISL_15058085	EPI_ISL_13876097
EPI_ISL_11610530	EPI_ISL_14678348	EPI_ISL_15316256
EPI_ISL_12223760	EPI_ISL_9324223	EPI_ISL_11323006
EPI_ISL_12738238	EPI_ISL_15146889	EPI_ISL_13507748
EPI_ISL_14677991	EPI_ISL_14682068	EPI_ISL_14733768
EPI_ISL_8445247	EPI_ISL_1415245	EPI_ISL_10928169
EPI_ISL_10765352	EPI_ISL_13537066	EPI_ISL_1704509
EPI_ISL_13847361	EPI_ISL_3276239	EPI_ISL_14290509
EPI_ISL_11881800	EPI_ISL_8197969	EPI_ISL_15310014
EPI_ISL_3453434	EPI_ISL_11001393	EPI_ISL_14677669
EPI_ISL_3473811	EPI_ISL_14891641	EPI_ISL_3045978
EPI_ISL_4470102	EPI_ISL_14593886	EPI_ISL_2548904
EPI_ISL_14595667	EPI_ISL_12305442	EPI_ISL_5886545
EPI_ISL_11049707	EPI_ISL_14594461	EPI_ISL_13876938
EPI_ISL_13520251	EPI_ISL_471592	EPI_ISL_11166514
EPI_ISL_17781412	EPI_ISL_2503689	EPI_ISL_9018086
EPI_ISL_14678330	EPI_ISL_13409456	EPI_ISL_4955701
EPI_ISL_10436650	EPI_ISL_17466980	EPI_ISL_10765396
EPI_ISL_3982452	EPI_ISL_5946474	EPI_ISL_3244682
EPI_ISL_11064839	EPI_ISL_4103054	EPI_ISL_15172946
EPI_ISL_9550724	EPI_ISL_10306140	EPI_ISL_10661246
EPI_ISL_6101101	EPI_ISL_13306968	EPI_ISL_12223906
EPI_ISL_9323623	EPI_ISL_10523916	EPI_ISL_8052036
EPI_ISL_14097250	EPI_ISL_6842343	EPI_ISL_17466944
EPI_ISL_5004072	EPI_ISL_8172891	EPI_ISL_2504611
EPI_ISL_10264119	EPI_ISL_12305654	EPI_ISL_13699602
EPI_ISL_3243273	EPI_ISL_10630330	EPI_ISL_11336338
EPI_ISL_14677609	EPI_ISL_11056218	EPI_ISL_10748021
EPI_ISL_2189603	EPI_ISL_10504087	EPI_ISL_6143153
EPI_ISL_2521936	EPI_ISL_11068279	EPI_ISL_15718771
EPI_ISL_14734118	EPI_ISL_14405527	EPI_ISL_6153651
EPI_ISL_10951066	EPI_ISL_15310762	EPI_ISL_7870742
EPI_ISL_14607787	EPI_ISL_3009469	EPI_ISL_10431927
EPI_ISL_3473813	EPI_ISL_3717730	EPI_ISL_8533917
EPI_ISL_11380169	EPI_ISL_6134263	EPI_ISL_1841296
EPI_ISL_11881584	EPI_ISL_3007029	EPI_ISL_5758262
EPI_ISL_2379644	EPI_ISL_14403130	EPI_ISL_14167076
EPI_ISL_11671280	EPI_ISL_11795845	EPI_ISL_10504433
EPI_ISL_17682562	EPI_ISL_1704224	EPI_ISL_11053465
EPI_ISL_10737293	EPI_ISL_5758140	EPI_ISL_11068273
EPI_ISL_13159402	EPI_ISL_4312061	EPI_ISL_9366623
EPI_ISL_7141779	EPI_ISL_1663385	EPI_ISL_14447011
EPI_ISL_9389468	EPI_ISL_10989451	EPI_ISL_15573134
EPI_ISL_15308721	EPI_ISL_1716740	EPI_ISL_9608670
EPI_ISL_9018077	EPI_ISL_3060520	EPI_ISL_14260902
EPI_ISL_11056866	EPI_ISL_6023880	EPI_ISL_10306251
EPI_ISL_14175548	EPI_ISL_8527541	EPI_ISL_16353043
EPI_ISL_14682330	EPI_ISL_15961865	EPI_ISL_1419707
EPI_ISL_9608713	EPI_ISL_7133432	EPI_ISL_15146709
EPI_ISL_14679733	EPI_ISL_11053770	EPI_ISL_11054311
EPI_ISL_2458650	EPI_ISL_14678025	EPI_ISL_14228553
EPI_ISL_10398610	EPI_ISL_3843723	EPI_ISL_13537049
EPI_ISL_14676834	EPI_ISL_10066002	EPI_ISL_13422059
EPI_ISL_9974977	EPI_ISL_6395717	EPI_ISL_8701200
EPI_ISL_17481564	EPI_ISL_11057698	EPI_ISL_10661226
EPI_ISL_11068364	EPI_ISL_17554912	EPI_ISL_4463297
EPI_ISL_13860154	EPI_ISL_7734662	EPI_ISL_9274447
EPI_ISL_9323558	EPI_ISL_12362085	EPI_ISL_14405405
EPI_ISL_13093969	EPI_ISL_2341851	EPI_ISL_16823194
EPI_ISL_10197047	EPI_ISL_14978633	EPI_ISL_6691165
EPI_ISL_7649416	EPI_ISL_6024487	EPI_ISL_2459244
EPI_ISL_10985236	EPI_ISL_9120725	EPI_ISL_14585632
EPI_ISL_17611271	EPI_ISL_1380261	EPI_ISL_9323963
EPI_ISL_8661354	EPI_ISL_6393863	EPI_ISL_10661089
EPI_ISL_9488501	EPI_ISL_17654502	EPI_ISL_10748242
EPI_ISL_14261120	EPI_ISL_9418899	EPI_ISL_4104008
EPI_ISL_3717752	EPI_ISL_9551038	EPI_ISL_6903292
EPI_ISL_3265084	EPI_ISL_9419493	EPI_ISL_8166538
EPI_ISL_495247	EPI_ISL_6885760	EPI_ISL_7870630
EPI_ISL_10924618	EPI_ISL_17682434	EPI_ISL_4988526
EPI_ISL_10944095	EPI_ISL_9366576	EPI_ISL_6903291
EPI_ISL_14677382	EPI_ISL_8166544	EPI_ISL_10434680
EPI_ISL_9323869	EPI_ISL_9120822	EPI_ISL_11074610
EPI_ISL_14677915	EPI_ISL_2342840	EPI_ISL_11427669
EPI_ISL_11001726	EPI_ISL_11052101	EPI_ISL_3689429
EPI_ISL_7870721	EPI_ISL_10433617	EPI_ISL_13968329
EPI_ISL_9466329	EPI_ISL_12860370	EPI_ISL_479532
EPI_ISL_8701070	EPI_ISL_9973064	EPI_ISL_16394797
EPI_ISL_2342025	EPI_ISL_7234138	EPI_ISL_11210378
EPI_ISL_12492296	EPI_ISL_6877514	EPI_ISL_8329063
EPI_ISL_10951262	EPI_ISL_11052707	EPI_ISL_10504425
EPI_ISL_471641	EPI_ISL_10762252	EPI_ISL_862461
EPI_ISL_11105753	EPI_ISL_10066041	EPI_ISL_14097220
EPI_ISL_11521705	EPI_ISL_17554859	EPI_ISL_14677695
EPI_ISL_2675899	EPI_ISL_2458767	EPI_ISL_9697622
EPI_ISL_11521315	EPI_ISL_15213895	EPI_ISL_1703843
EPI_ISL_2965986	EPI_ISL_8056773	EPI_ISL_4441372
EPI_ISL_4435707	EPI_ISL_17427855	EPI_ISL_14796191
EPI_ISL_14595840	EPI_ISL_7877914	EPI_ISL_14677121
EPI_ISL_4446967	EPI_ISL_8049932	EPI_ISL_9354205
EPI_ISL_14726724	EPI_ISL_9329730	EPI_ISL_4436351
EPI_ISL_7141816	EPI_ISL_11881560	EPI_ISL_8700959
EPI_ISL_13659953	EPI_ISL_17591519	EPI_ISL_9466189
EPI_ISL_10985008	EPI_ISL_3189273	EPI_ISL_17372591
EPI_ISL_3015416	EPI_ISL_1662333	EPI_ISL_2503155
EPI_ISL_2548472	EPI_ISL_8342909	EPI_ISL_10123184
EPI_ISL_12098982	EPI_ISL_13502385	EPI_ISL_9697317
EPI_ISL_6097924	EPI_ISL_13286061	EPI_ISL_17682635
EPI_ISL_2548406	EPI_ISL_11106307	EPI_ISL_6460642
EPI_ISL_10930840	EPI_ISL_4435561	EPI_ISL_6032268
EPI_ISL_4103162	EPI_ISL_15316258	EPI_ISL_14796385
EPI_ISL_9389449	EPI_ISL_13576202	EPI_ISL_8830528
EPI_ISL_10398890	EPI_ISL_4058066	EPI_ISL_10748976
EPI_ISL_10283492	EPI_ISL_13159278	EPI_ISL_13660034
EPI_ISL_1589690	EPI_ISL_10984900	EPI_ISL_5643850
EPI_ISL_8882787	EPI_ISL_8267096	EPI_ISL_14290266
EPI_ISL_9905754	EPI_ISL_2017788	EPI_ISL_11886634
EPI_ISL_1589685	EPI_ISL_17814918	EPI_ISL_11881602
EPI_ISL_11793572	EPI_ISL_2460826	EPI_ISL_9234052
EPI_ISL_8285591	EPI_ISL_5064548	EPI_ISL_15421961
EPI_ISL_17417654	EPI_ISL_5813456	EPI_ISL_12291346
EPI_ISL_8660950	EPI_ISL_12748962	EPI_ISL_3019039
EPI_ISL_10984928	EPI_ISL_15213651	EPI_ISL_12493095
EPI_ISL_3275708	EPI_ISL_6393791	EPI_ISL_10748020
EPI_ISL_4743485	EPI_ISL_4459813	EPI_ISL_6691506
EPI_ISL_13285965	EPI_ISL_8499944	EPI_ISL_17485829
EPI_ISL_10675448	EPI_ISL_9361556	EPI_ISL_7469165
EPI_ISL_14677123	EPI_ISL_16157040	EPI_ISL_6498043
EPI_ISL_10065978	EPI_ISL_17446127	EPI_ISL_14594399
EPI_ISL_3276100	EPI_ISL_3276311	EPI_ISL_2459888
EPI_ISL_12356425	EPI_ISL_11049574	EPI_ISL_4460051
EPI_ISL_14796410	EPI_ISL_11886442	EPI_ISL_13667053
EPI_ISL_14595298	EPI_ISL_7233819	EPI_ISL_4461992
EPI_ISL_11052999	EPI_ISL_9323780	EPI_ISL_6930060
EPI_ISL_9058172	EPI_ISL_11061129	EPI_ISL_17326239
EPI_ISL_13968307	EPI_ISL_14356330	EPI_ISL_8166554
EPI_ISL_6885920	EPI_ISL_8701018	EPI_ISL_10504334
EPI_ISL_2675378	EPI_ISL_1419329	EPI_ISL_14676793
EPI_ISL_10944050	EPI_ISL_16276870	EPI_ISL_15213689
EPI_ISL_4103001	EPI_ISL_17009976	EPI_ISL_14196562
EPI_ISL_14149065	EPI_ISL_14933199	EPI_ISL_17722523
EPI_ISL_13159280	EPI_ISL_910291	EPI_ISL_10434748
EPI_ISL_11333569	EPI_ISL_15348885	EPI_ISL_17740517
EPI_ISL_7952258	EPI_ISL_14175796	EPI_ISL_14806547
EPI_ISL_10638567	EPI_ISL_700110	EPI_ISL_2774944
EPI_ISL_9503706	EPI_ISL_12748919	EPI_ISL_14680222
EPI_ISL_14290487	EPI_ISL_3276064	EPI_ISL_13696877
EPI_ISL_13988972	EPI_ISL_9244192	EPI_ISL_10626748
EPI_ISL_3066421	EPI_ISL_16528841	EPI_ISL_1704129
EPI_ISL_3189519	EPI_ISL_16299930	EPI_ISL_12356502
EPI_ISL_5946289	EPI_ISL_10131205	EPI_ISL_17731772
EPI_ISL_3473547	EPI_ISL_9457908	EPI_ISL_17714574
EPI_ISL_11885074	EPI_ISL_9389862	EPI_ISL_6690115
EPI_ISL_528826	EPI_ISL_1063866	EPI_ISL_4738552
EPI_ISL_11050562	EPI_ISL_13577744	EPI_ISL_12098897
EPI_ISL_2463780	EPI_ISL_11074086	EPI_ISL_5798200
EPI_ISL_11034271	EPI_ISL_10523709	EPI_ISL_13446530
EPI_ISL_2441410	EPI_ISL_8713222	EPI_ISL_8329964
EPI_ISL_2676097	EPI_ISL_14097848	EPI_ISL_14890834
EPI_ISL_11057638	EPI_ISL_4738730	EPI_ISL_17025497
EPI_ISL_12812162	EPI_ISL_8805987	EPI_ISL_17586994
EPI_ISL_14260878	EPI_ISL_14441074	EPI_ISL_12223886
EPI_ISL_10738544	EPI_ISL_10889619	EPI_ISL_3275798
EPI_ISL_3473668	EPI_ISL_9782238	EPI_ISL_14679863
EPI_ISL_11450858	EPI_ISL_9697417	EPI_ISL_6642353
EPI_ISL_7878130	EPI_ISL_15718734	EPI_ISL_10524239
EPI_ISL_10772373	EPI_ISL_7234825	EPI_ISL_14680147
EPI_ISL_4127367	EPI_ISL_14601774	EPI_ISL_2790004
EPI_ISL_11789541	EPI_ISL_11050964	EPI_ISL_2556717
EPI_ISL_9017932	EPI_ISL_17730247	EPI_ISL_14677203
EPI_ISL_10123931	EPI_ISL_15192564	EPI_ISL_14436879
EPI_ISL_15294683	EPI_ISL_2304098	EPI_ISL_4493085
EPI_ISL_3277058	EPI_ISL_14595549	EPI_ISL_6642346
EPI_ISL_13254116	EPI_ISL_9503634	EPI_ISL_10794414
EPI_ISL_18113134	EPI_ISL_14726658	EPI_ISL_2100685
EPI_ISL_12223741	EPI_ISL_14566921	EPI_ISL_11219052
EPI_ISL_14203472	EPI_ISL_9361361	EPI_ISL_17466964
EPI_ISL_10765461	EPI_ISL_4738600	EPI_ISL_15146789
EPI_ISL_4497993	EPI_ISL_15172664	EPI_ISL_13986278
EPI_ISL_12356551	EPI_ISL_17678630	EPI_ISL_14734048
EPI_ISL_6886031	EPI_ISL_2521621	EPI_ISL_14601944
EPI_ISL_2373192	EPI_ISL_2459932	EPI_ISL_11324377
EPI_ISL_2877898	EPI_ISL_13302251	EPI_ISL_14303271
EPI_ISL_9018071	EPI_ISL_9472420	EPI_ISL_12415213
EPI_ISL_2459120	EPI_ISL_11053453	EPI_ISL_5761010
EPI_ISL_14679553	EPI_ISL_3507389	EPI_ISL_14680605
EPI_ISL_13574313	EPI_ISL_6642462	EPI_ISL_10005048
EPI_ISL_6368584	EPI_ISL_9409049	EPI_ISL_9466465
EPI_ISL_11380289	EPI_ISL_3453614	EPI_ISL_11065874
EPI_ISL_15421931	EPI_ISL_5798206	EPI_ISL_8138232
EPI_ISL_9968853	EPI_ISL_17586412	EPI_ISL_1419644
EPI_ISL_14303616	EPI_ISL_14595266	EPI_ISL_3019386
EPI_ISL_12738366	EPI_ISL_6393715	EPI_ISL_15308530
EPI_ISL_4546450	EPI_ISL_1380343	EPI_ISL_13779740
EPI_ISL_9466621	EPI_ISL_8038412	EPI_ISL_12440188
EPI_ISL_10306011	EPI_ISL_10985218	EPI_ISL_7468321
EPI_ISL_16494700	EPI_ISL_12906256	EPI_ISL_6691471
EPI_ISL_9056471	EPI_ISL_17611257	EPI_ISL_15377930
EPI_ISL_4463325	EPI_ISL_11162432	EPI_ISL_10094413
EPI_ISL_14166911	EPI_ISL_17587014	EPI_ISL_2379540
EPI_ISL_7964329	EPI_ISL_9487730	EPI_ISL_7986551
EPI_ISL_3717757	EPI_ISL_14290376	EPI_ISL_16182958
EPI_ISL_6903622	EPI_ISL_8652460	EPI_ISL_8769671
EPI_ISL_14796336	EPI_ISL_10436733	EPI_ISL_15421895
EPI_ISL_8637752	EPI_ISL_14910428	EPI_ISL_13989991
EPI_ISL_17403772	EPI_ISL_2675356	EPI_ISL_2503166
EPI_ISL_17743801	EPI_ISL_12860312	EPI_ISL_13253962
EPI_ISL_12408549	EPI_ISL_11069950	EPI_ISL_14408756
EPI_ISL_14196465	EPI_ISL_14358354	EPI_ISL_11465730
EPI_ISL_10519082	EPI_ISL_12305525	EPI_ISL_5815952
EPI_ISL_9503654	EPI_ISL_13697097	EPI_ISL_3533041
EPI_ISL_2546243	EPI_ISL_14355932	EPI_ISL_14679979
EPI_ISL_15294027	EPI_ISL_7649720	EPI_ISL_15718679
EPI_ISL_9323913	EPI_ISL_14167158	EPI_ISL_10436647
EPI_ISL_8701161	EPI_ISL_4126714	EPI_ISL_6046776
EPI_ISL_10306154	EPI_ISL_14167184	EPI_ISL_4451033
EPI_ISL_17766686	EPI_ISL_3015213	EPI_ISL_9693160
EPI_ISL_14261179	EPI_ISL_11067528	EPI_ISL_1916411
EPI_ISL_11742235	EPI_ISL_9466732	EPI_ISL_14167015
EPI_ISL_3275725	EPI_ISL_11265760	EPI_ISL_9651160
EPI_ISL_17655935	EPI_ISL_17710914	EPI_ISL_9503670
EPI_ISL_15398183	EPI_ISL_11887323	EPI_ISL_3264983
EPI_ISL_3717782	EPI_ISL_4462316	EPI_ISL_11059370
EPI_ISL_17467061	EPI_ISL_5807429	EPI_ISL_11336350
EPI_ISL_10434498	EPI_ISL_7878041	EPI_ISL_17586894
EPI_ISL_12303969	EPI_ISL_9926264	EPI_ISL_1419863
EPI_ISL_2987476	EPI_ISL_3689686	EPI_ISL_10889708
EPI_ISL_4546130	EPI_ISL_14404292	EPI_ISL_5643822
EPI_ISL_14049411	EPI_ISL_9472826	EPI_ISL_4057167
EPI_ISL_11051910	EPI_ISL_13577790	EPI_ISL_14507920
EPI_ISL_495278	EPI_ISL_2877973	EPI_ISL_11378637
EPI_ISL_10631090	EPI_ISL_5758552	EPI_ISL_2547245
EPI_ISL_6697062	EPI_ISL_12354603	EPI_ISL_15213828
EPI_ISL_2548476	EPI_ISL_577666	EPI_ISL_1841319
EPI_ISL_15718697	EPI_ISL_12734539	EPI_ISL_13779633
EPI_ISL_508197	EPI_ISL_13576143	EPI_ISL_14722530
EPI_ISL_3276208	EPI_ISL_6134348	EPI_ISL_7234667
EPI_ISL_10345374	EPI_ISL_8881503	EPI_ISL_17611204
EPI_ISL_9430485	EPI_ISL_13966905	EPI_ISL_12748987
EPI_ISL_13409438	EPI_ISL_5643776	EPI_ISL_8056768
EPI_ISL_9058295	EPI_ISL_7468302	EPI_ISL_2342239
EPI_ISL_1380176	EPI_ISL_10005349	EPI_ISL_2521819
EPI_ISL_11887207	EPI_ISL_9366525	EPI_ISL_5022978
EPI_ISL_4545993	EPI_ISL_8319167	EPI_ISL_14436689
EPI_ISL_12099045	EPI_ISL_14680824	EPI_ISL_14595445
EPI_ISL_11427608	EPI_ISL_6937603	EPI_ISL_2723924
EPI_ISL_13253993	EPI_ISL_8500090	EPI_ISL_12737859
EPI_ISL_8881505	EPI_ISL_9324342	EPI_ISL_11887834
EPI_ISL_12493093	EPI_ISL_13906927	EPI_ISL_12813031
EPI_ISL_9466419	EPI_ISL_6696811	EPI_ISL_17586457
EPI_ISL_11793424	EPI_ISL_11324669	EPI_ISL_3015214
EPI_ISL_14607622	EPI_ISL_700001	EPI_ISL_14989065
EPI_ISL_4504645	EPI_ISL_8769844	EPI_ISL_2988199
EPI_ISL_10524764	EPI_ISL_6392054	EPI_ISL_12303588
EPI_ISL_8166570	EPI_ISL_6134151	EPI_ISL_7870627
EPI_ISL_14436723	EPI_ISL_10805906	EPI_ISL_6930191
EPI_ISL_14148568	EPI_ISL_12738013	EPI_ISL_6696785
EPI_ISL_10305906	EPI_ISL_2661071	EPI_ISL_4950460
EPI_ISL_12734199	EPI_ISL_4415620	EPI_ISL_514598
EPI_ISL_14304127	EPI_ISL_11063732	EPI_ISL_10016176
EPI_ISL_12292608	EPI_ISL_2373199	EPI_ISL_17664099
EPI_ISL_14680412	EPI_ISL_15146652	EPI_ISL_11887743
EPI_ISL_11061301	EPI_ISL_14678823	EPI_ISL_8500133
EPI_ISL_14261131	EPI_ISL_700313	EPI_ISL_11022882
EPI_ISL_11056564	EPI_ISL_11610212	EPI_ISL_17427835
EPI_ISL_11610580	EPI_ISL_13375788	EPI_ISL_17567298
EPI_ISL_7210886	EPI_ISL_699805	EPI_ISL_10504366
EPI_ISL_6033368	EPI_ISL_700047	EPI_ISL_15074020
EPI_ISL_12784415	EPI_ISL_11054512	EPI_ISL_17548239
EPI_ISL_2724070	EPI_ISL_8350573	EPI_ISL_17448720
EPI_ISL_4738579	EPI_ISL_14679112	EPI_ISL_9905890
EPI_ISL_7986606	EPI_ISL_4057141	EPI_ISL_7468096
EPI_ISL_15309426	EPI_ISL_11050140	EPI_ISL_15251338
EPI_ISL_14726740	EPI_ISL_7877791	EPI_ISL_5536093
EPI_ISL_4091540	EPI_ISL_11266275	EPI_ISL_7468048
EPI_ISL_11023302	EPI_ISL_12356627	EPI_ISL_12734150
EPI_ISL_10985176	EPI_ISL_10762356	EPI_ISL_9727075
EPI_ISL_14681214	EPI_ISL_10748806	EPI_ISL_10748225
EPI_ISL_4193501	EPI_ISL_2342674	EPI_ISL_5023015
EPI_ISL_6025382	EPI_ISL_15157618	EPI_ISL_11063346
EPI_ISL_10634093	EPI_ISL_13520039	EPI_ISL_12304029
EPI_ISL_13507642	EPI_ISL_15213638	EPI_ISL_12738308
EPI_ISL_3614389	EPI_ISL_9352653	EPI_ISL_10748262
EPI_ISL_11804103	EPI_ISL_2225632	EPI_ISL_11052901
EPI_ISL_3189423	EPI_ISL_17500621	EPI_ISL_6691951
EPI_ISL_13537062	EPI_ISL_17730180	EPI_ISL_17692309
EPI_ISL_10434801	EPI_ISL_11059260	EPI_ISL_11166355
EPI_ISL_2341763	EPI_ISL_2546425	EPI_ISL_4989082
EPI_ISL_2965812	EPI_ISL_17837522	EPI_ISL_6575406
EPI_ISL_13989011	EPI_ISL_1838114	EPI_ISL_15172936
EPI_ISL_12304199	EPI_ISL_13306827	EPI_ISL_10067849
EPI_ISL_17591574	EPI_ISL_13955483	EPI_ISL_1589821
EPI_ISL_14097316	EPI_ISL_14678226	EPI_ISL_8329959
EPI_ISL_3533042	EPI_ISL_10340058	EPI_ISL_9175999
EPI_ISL_12010827	EPI_ISL_14861574	EPI_ISL_1360298
EPI_ISL_14303897	EPI_ISL_18113084	EPI_ISL_12291181
EPI_ISL_15063762	EPI_ISL_17682544	EPI_ISL_699791
EPI_ISL_4091962	EPI_ISL_11054488	EPI_ISL_1380315
EPI_ISL_3019290	EPI_ISL_7734910	EPI_ISL_13342100
EPI_ISL_10401958	EPI_ISL_1761622	EPI_ISL_6886331
EPI_ISL_8660909	EPI_ISL_11218890	EPI_ISL_13422067
EPI_ISL_2461012	EPI_ISL_13769264	EPI_ISL_5643666
EPI_ISL_12303954	EPI_ISL_15655782	EPI_ISL_11600563
EPI_ISL_2774662	EPI_ISL_11073654	EPI_ISL_7870619
EPI_ISL_3473530	EPI_ISL_2233596	EPI_ISL_8285539
EPI_ISL_6575300	EPI_ISL_15504928	EPI_ISL_6020431
EPI_ISL_14677904	EPI_ISL_9274267	EPI_ISL_636752
EPI_ISL_910295	EPI_ISL_16182967	EPI_ISL_10764972
EPI_ISL_14166958	EPI_ISL_2458908	EPI_ISL_17427871
EPI_ISL_13779643	EPI_ISL_13536497	EPI_ISL_8546695
EPI_ISL_17635161	EPI_ISL_2342741	EPI_ISL_2548529
EPI_ISL_3015404	EPI_ISL_2503425	EPI_ISL_15421904
EPI_ISL_8500200	EPI_ISL_11030579	EPI_ISL_11166383
EPI_ISL_16199615	EPI_ISL_10889590	EPI_ISL_15309474
EPI_ISL_17663738	EPI_ISL_9782252	EPI_ISL_6877454
EPI_ISL_14682332	EPI_ISL_14049350	EPI_ISL_8319186
EPI_ISL_4104306	EPI_ISL_2460104	EPI_ISL_12752568
EPI_ISL_17664124	EPI_ISL_14329721	EPI_ISL_11030563
EPI_ISL_9058134	EPI_ISL_17349552	EPI_ISL_1419277
EPI_ISL_1380145	EPI_ISL_12362955	EPI_ISL_5603043
EPI_ISL_5757188	EPI_ISL_17349572	EPI_ISL_12493201
EPI_ISL_6033639	EPI_ISL_9334644	EPI_ISL_2504504
EPI_ISL_7649223	EPI_ISL_13711355	EPI_ISL_17427976
EPI_ISL_10889649	EPI_ISL_13988760	EPI_ISL_8058437
EPI_ISL_728329	EPI_ISL_14357484	EPI_ISL_13769219
EPI_ISL_13408119	EPI_ISL_14680791	EPI_ISL_17268948
EPI_ISL_9418987	EPI_ISL_3935191	EPI_ISL_14167117
EPI_ISL_3019321	EPI_ISL_10306479	EPI_ISL_12356596
EPI_ISL_8421335	EPI_ISL_12953122	EPI_ISL_458067
EPI_ISL_14677017	EPI_ISL_8769660	EPI_ISL_6877872
EPI_ISL_11380253	EPI_ISL_1251262	EPI_ISL_11320165
EPI_ISL_14097834	EPI_ISL_12611064	EPI_ISL_9721153
EPI_ISL_14594022	EPI_ISL_9366598	EPI_ISL_12903832
EPI_ISL_14933390	EPI_ISL_3689644	EPI_ISL_3355943
EPI_ISL_12813117	EPI_ISL_6134262	EPI_ISL_10398616
EPI_ISL_9389990	EPI_ISL_11318126	EPI_ISL_9274505
EPI_ISL_11795883	EPI_ISL_4462003	EPI_ISL_8769619
EPI_ISL_2546576	EPI_ISL_15504913	EPI_ISL_11053925
EPI_ISL_1914587	EPI_ISL_17663637	EPI_ISL_15309318
EPI_ISL_12303946	EPI_ISL_2461643	EPI_ISL_7877608
EPI_ISL_3276909	EPI_ISL_3060666	EPI_ISL_8145850
EPI_ISL_13390418	EPI_ISL_13521490	EPI_ISL_9472744
EPI_ISL_2660752	EPI_ISL_14679393	EPI_ISL_6962012
EPI_ISL_9017959	EPI_ISL_6020521	EPI_ISL_13876978
EPI_ISL_10944076	EPI_ISL_12362995	EPI_ISL_6691929
EPI_ISL_9905676	EPI_ISL_14329613	EPI_ISL_467029
EPI_ISL_8267069	EPI_ISL_9857258	EPI_ISL_1970482
EPI_ISL_10631114	EPI_ISL_17293133	EPI_ISL_9092428
EPI_ISL_8421188	EPI_ISL_2710008	EPI_ISL_3021943
EPI_ISL_15348866	EPI_ISL_17326185	EPI_ISL_9683536
EPI_ISL_11521208	EPI_ISL_14355908	EPI_ISL_1231329
EPI_ISL_12860403	EPI_ISL_15378017	EPI_ISL_10943885
EPI_ISL_2461008	EPI_ISL_3507506	EPI_ISL_2502127
EPI_ISL_4092235	EPI_ISL_13861456	EPI_ISL_12954571
EPI_ISL_9969186	EPI_ISL_8531528	EPI_ISL_8930367
EPI_ISL_6395253	EPI_ISL_12903850	EPI_ISL_15309340
EPI_ISL_8713121	EPI_ISL_3016031	EPI_ISL_6691614
EPI_ISL_9352408	EPI_ISL_14680081	EPI_ISL_14357399
EPI_ISL_4950342	EPI_ISL_16199252	EPI_ISL_1415205
EPI_ISL_10985174	EPI_ISL_3161979	EPI_ISL_3833597
EPI_ISL_14356441	EPI_ISL_15310070	EPI_ISL_13537072
EPI_ISL_8700644	EPI_ISL_1703908	EPI_ISL_9466550
EPI_ISL_12493109	EPI_ISL_12953182	EPI_ISL_14806599
EPI_ISL_2676226	EPI_ISL_13577781	EPI_ISL_3507490
EPI_ISL_13576363	EPI_ISL_541728	EPI_ISL_11742129
EPI_ISL_6575305	EPI_ISL_2723870	EPI_ISL_15193934
EPI_ISL_9974306	EPI_ISL_2504347	EPI_ISL_3689889
EPI_ISL_2966042	EPI_ISL_10520788	EPI_ISL_1703809
EPI_ISL_2504251	EPI_ISL_12906223	EPI_ISL_11563587
EPI_ISL_15759980	EPI_ISL_11881775	EPI_ISL_13779385
EPI_ISL_11057596	EPI_ISL_3614721	EPI_ISL_11057974
EPI_ISL_4739212	EPI_ISL_12356515	EPI_ISL_5798465
EPI_ISL_14261265	EPI_ISL_9609255	EPI_ISL_11881547
EPI_ISL_1334320	EPI_ISL_10748831	EPI_ISL_12291257
EPI_ISL_16477775	EPI_ISL_10930812	EPI_ISL_17447390
EPI_ISL_17530432	EPI_ISL_9274355	EPI_ISL_13537341
EPI_ISL_11055148	EPI_ISL_9472414	EPI_ISL_15614972
EPI_ISL_11021946	EPI_ISL_2460189	EPI_ISL_10520775
EPI_ISL_10985062	EPI_ISL_6886264	EPI_ISL_9419027
EPI_ISL_14436683	EPI_ISL_13537065	EPI_ISL_8421120
EPI_ISL_17514289	EPI_ISL_4103560	EPI_ISL_14049375
EPI_ISL_2521820	EPI_ISL_7469151	EPI_ISL_3614580
EPI_ISL_9682846	EPI_ISL_2017734	EPI_ISL_10524027
EPI_ISL_12292601	EPI_ISL_17497308	EPI_ISL_15440437
EPI_ISL_2379580	EPI_ISL_12953276	EPI_ISL_8660906
EPI_ISL_6692058	EPI_ISL_4312735	EPI_ISL_3982546
EPI_ISL_7468209	EPI_ISL_14479727	EPI_ISL_10748794
EPI_ISL_10080698	EPI_ISL_1677748	EPI_ISL_9868528
EPI_ISL_9361337	EPI_ISL_9334663	EPI_ISL_13876958
EPI_ISL_8859050	EPI_ISL_10985085	EPI_ISL_15300749
EPI_ISL_10067854	EPI_ISL_15983260	EPI_ISL_9720963
EPI_ISL_11056136	EPI_ISL_2546632	EPI_ISL_2459824
EPI_ISL_14891647	EPI_ISL_10639042	EPI_ISL_10508167
EPI_ISL_4128204	EPI_ISL_9721268	EPI_ISL_14303657
EPI_ISL_14167118	EPI_ISL_10630255	EPI_ISL_13779534
EPI_ISL_15294744	EPI_ISL_14228449	EPI_ISL_4988534
EPI_ISL_9683412	EPI_ISL_2233522	EPI_ISL_14595223
EPI_ISL_10072680	EPI_ISL_14806530	EPI_ISL_7824940
EPI_ISL_14566937	EPI_ISL_15465692	EPI_ISL_14175790
EPI_ISL_13964672	EPI_ISL_6885523	EPI_ISL_11106865
EPI_ISL_7873955	EPI_ISL_9361609	EPI_ISL_6100917
EPI_ISL_10951149	EPI_ISL_8693517	EPI_ISL_10523320
EPI_ISL_9017703	EPI_ISL_6903170	EPI_ISL_2503614
EPI_ISL_12087693	EPI_ISL_10748500	EPI_ISL_9334537
EPI_ISL_2775145	EPI_ISL_5416849	EPI_ISL_15762441
EPI_ISL_13254055	EPI_ISL_11061274	EPI_ISL_3019059
EPI_ISL_13953658	EPI_ISL_2547451	EPI_ISL_12356675
EPI_ISL_17655612	EPI_ISL_4435882	EPI_ISL_8881369
EPI_ISL_13769249	EPI_ISL_9092403	EPI_ISL_14797929
EPI_ISL_11542917	EPI_ISL_6684755	EPI_ISL_6885582
EPI_ISL_14261278	EPI_ISL_8859884	EPI_ISL_10523611
EPI_ISL_7878031	EPI_ISL_5058685	EPI_ISL_17434129
EPI_ISL_13876850	EPI_ISL_14790091	EPI_ISL_7881189
EPI_ISL_9056586	EPI_ISL_3244656	EPI_ISL_15251306
EPI_ISL_11060818	EPI_ISL_15518136	EPI_ISL_16303692
EPI_ISL_6392312	EPI_ISL_8527520	EPI_ISL_14303320
EPI_ISL_11062727	EPI_ISL_1704285	EPI_ISL_7829742
EPI_ISL_13536503	EPI_ISL_14933515	EPI_ISL_7210956
EPI_ISL_2459491	EPI_ISL_11068353	EPI_ISL_8500198
EPI_ISL_16258498	EPI_ISL_14682096	EPI_ISL_9608906
EPI_ISL_8881154	EPI_ISL_10755377	EPI_ISL_10638363
EPI_ISL_2448244	EPI_ISL_15172656	EPI_ISL_13310976
EPI_ISL_2502296	EPI_ISL_8452450	EPI_ISL_1703972
EPI_ISL_1704399	EPI_ISL_10729633	EPI_ISL_10116492
EPI_ISL_2860985	EPI_ISL_17669626	EPI_ISL_524721
EPI_ISL_14933248	EPI_ISL_13877157	EPI_ISL_8884410
EPI_ISL_10951348	EPI_ISL_5760168	EPI_ISL_14910418
EPI_ISL_11054092	EPI_ISL_15153342	EPI_ISL_11069617
EPI_ISL_13803930	EPI_ISL_4738694	EPI_ISL_2503329
EPI_ISL_10523723	EPI_ISL_17731784	EPI_ISL_8329085
EPI_ISL_8500395	EPI_ISL_15308438	EPI_ISL_14260944
EPI_ISL_8285505	EPI_ISL_15718785	EPI_ISL_3015371
EPI_ISL_9779490	EPI_ISL_10306325	EPI_ISL_11052895
EPI_ISL_17664133	EPI_ISL_2231709	EPI_ISL_6851819
EPI_ISL_14175425	EPI_ISL_15440534	EPI_ISL_14421708
EPI_ISL_6460562	EPI_ISL_6393542	EPI_ISL_2774755
EPI_ISL_5946397	EPI_ISL_1908698	EPI_ISL_4504660
EPI_ISL_3276963	EPI_ISL_2231703	EPI_ISL_2775300
EPI_ISL_3276199	EPI_ISL_6642986	EPI_ISL_12407885
EPI_ISL_8806458	EPI_ISL_1841331	EPI_ISL_8744135
EPI_ISL_7141784	EPI_ISL_11450727	EPI_ISL_1419724
EPI_ISL_9018091	EPI_ISL_15213789	EPI_ISL_3189264
EPI_ISL_14682387	EPI_ISL_12734347	EPI_ISL_10434449
EPI_ISL_2675905	EPI_ISL_15293958	EPI_ISL_3275818
EPI_ISL_10123923	EPI_ISL_4546541	EPI_ISL_9090921
EPI_ISL_8546741	EPI_ISL_2521920	EPI_ISL_10065655
EPI_ISL_5759257	EPI_ISL_3016235	EPI_ISL_14796151
EPI_ISL_9780596	EPI_ISL_4462493	EPI_ISL_8164235
EPI_ISL_2675912	EPI_ISL_5758539	EPI_ISL_1704186
EPI_ISL_6642416	EPI_ISL_9419035	EPI_ISL_14291468
EPI_ISL_6692070	EPI_ISL_13949256	EPI_ISL_15300773
EPI_ISL_14682562	EPI_ISL_15063777	EPI_ISL_13877178
EPI_ISL_2342870	EPI_ISL_4091712	EPI_ISL_15508309
EPI_ISL_12812822	EPI_ISL_11521761	EPI_ISL_17467170
EPI_ISL_14678152	EPI_ISL_17445741	EPI_ISL_2459810
EPI_ISL_11030663	EPI_ISL_459914	EPI_ISL_1916475
EPI_ISL_6886102	EPI_ISL_12305304	EPI_ISL_17760863
EPI_ISL_1662419	EPI_ISL_2955685	EPI_ISL_14357489
EPI_ISL_8884440	EPI_ISL_14890909	EPI_ISL_8660856
EPI_ISL_13769148	EPI_ISL_8421276	EPI_ISL_8806658
EPI_ISL_3844547	EPI_ISL_14098979	EPI_ISL_8058117
EPI_ISL_483840	EPI_ISL_8701044	EPI_ISL_15508229
EPI_ISL_11687860	EPI_ISL_17682530	EPI_ISL_13537627
EPI_ISL_11582073	EPI_ISL_14775088	EPI_ISL_10638839
EPI_ISL_10434669	EPI_ISL_528560	EPI_ISL_15300898
EPI_ISL_14436668	EPI_ISL_11030564	EPI_ISL_13537289
EPI_ISL_12155494	EPI_ISL_15003398	EPI_ISL_9116463
EPI_ISL_10369406	EPI_ISL_11072841	EPI_ISL_11687863
EPI_ISL_7210883	EPI_ISL_8500248	EPI_ISL_15440386
EPI_ISL_10951080	EPI_ISL_3161908	EPI_ISL_10501485
EPI_ISL_17270029	EPI_ISL_2503181	EPI_ISL_4546140
EPI_ISL_11542945	EPI_ISL_11994021	EPI_ISL_4569827
EPI_ISL_9323703	EPI_ISL_10501517	EPI_ISL_3243212
EPI_ISL_11060740	EPI_ISL_3532971	EPI_ISL_14447045
EPI_ISL_10306193	EPI_ISL_13861211	EPI_ISL_16549297
EPI_ISL_2562100	EPI_ISL_6885655	EPI_ISL_6878296
EPI_ISL_14937533	EPI_ISL_4444801	EPI_ISL_7133363
EPI_ISL_14678545	EPI_ISL_7210858	EPI_ISL_10520796
EPI_ISL_10984905	EPI_ISL_5053185	EPI_ISL_16555303
EPI_ISL_11795818	EPI_ISL_11106333	EPI_ISL_10748050
EPI_ISL_1704381	EPI_ISL_8660785	EPI_ISL_15762393
EPI_ISL_7964304	EPI_ISL_6885915	EPI_ISL_2548624
EPI_ISL_11378733	EPI_ISL_2557011	EPI_ISL_10123112
EPI_ISL_14405363	EPI_ISL_4989006	EPI_ISL_9323899
EPI_ISL_14595674	EPI_ISL_481154	EPI_ISL_12223875
EPI_ISL_2382975	EPI_ISL_11074117	EPI_ISL_9968765
EPI_ISL_10199635	EPI_ISL_4546186	EPI_ISL_13876907
EPI_ISL_3021915	EPI_ISL_3189083	EPI_ISL_8052094
EPI_ISL_14098943	EPI_ISL_7986636	EPI_ISL_9682871
EPI_ISL_11671281	EPI_ISL_13825201	EPI_ISL_14733761
EPI_ISL_10345333	EPI_ISL_5003376	EPI_ISL_2503660
EPI_ISL_9324337	EPI_ISL_2774745	EPI_ISL_1841354
EPI_ISL_1533730	EPI_ISL_17497320	EPI_ISL_9868542
EPI_ISL_10524075	EPI_ISL_4569715	EPI_ISL_15421991
EPI_ISL_13876833	EPI_ISL_4986479	EPI_ISL_15377812
EPI_ISL_10065919	EPI_ISL_14679246	EPI_ISL_10589830
EPI_ISL_3060441	EPI_ISL_10197110	EPI_ISL_14937474
EPI_ISL_14595585	EPI_ISL_2546141	EPI_ISL_15718721
EPI_ISL_10197041	EPI_ISL_463073	EPI_ISL_14421695
EPI_ISL_14356310	EPI_ISL_1662410	EPI_ISL_15465687
EPI_ISL_10765018	EPI_ISL_1703822	EPI_ISL_10398196
EPI_ISL_17500411	EPI_ISL_12611132	EPI_ISL_2774855
EPI_ISL_11063372	EPI_ISL_10630671	EPI_ISL_14679703
EPI_ISL_3243358	EPI_ISL_14679903	EPI_ISL_4451014
EPI_ISL_7878047	EPI_ISL_13079064	EPI_ISL_4743496
EPI_ISL_13779817	EPI_ISL_17717728	EPI_ISL_17586622
EPI_ISL_1928478	EPI_ISL_14260670	EPI_ISL_16258526
EPI_ISL_14678200	EPI_ISL_17682448	EPI_ISL_6143577
EPI_ISL_11023331	EPI_ISL_9487764	EPI_ISL_2877759
EPI_ISL_9236194	EPI_ISL_4738968	EPI_ISL_17662742
EPI_ISL_13825421	EPI_ISL_10765369	EPI_ISL_13804336
EPI_ISL_12752729	EPI_ISL_15074047	EPI_ISL_4504611
EPI_ISL_9551195	EPI_ISL_9503618	EPI_ISL_479531
EPI_ISL_2332735	EPI_ISL_13507832	EPI_ISL_10434711
EPI_ISL_11336290	EPI_ISL_1841374	EPI_ISL_12957586
EPI_ISL_7870807	EPI_ISL_2189756	EPI_ISL_8693421
EPI_ISL_15576666	EPI_ISL_4103440	EPI_ISL_10523453
EPI_ISL_11789549	EPI_ISL_15309266	EPI_ISL_11049405
EPI_ISL_13593477	EPI_ISL_14329649	EPI_ISL_10755285
EPI_ISL_2459325	EPI_ISL_1841277	EPI_ISL_12291296
EPI_ISL_9494585	EPI_ISL_9713932	EPI_ISL_8050155
EPI_ISL_9729036	EPI_ISL_11320138	EPI_ISL_11030165
EPI_ISL_10729494	EPI_ISL_4950441	EPI_ISL_17661918
EPI_ISL_13159403	EPI_ISL_7133410	EPI_ISL_6368557
EPI_ISL_11049205	EPI_ISL_6048331	EPI_ISL_524765
EPI_ISL_7878045	EPI_ISL_3066423	EPI_ISL_9775236
EPI_ISL_10523669	EPI_ISL_13536562	EPI_ISL_13310283
EPI_ISL_15309251	EPI_ISL_9720937	EPI_ISL_14733974
EPI_ISL_9430200	EPI_ISL_13306885	EPI_ISL_14891525
EPI_ISL_4459861	EPI_ISL_11884261	EPI_ISL_9244213
EPI_ISL_13981314	EPI_ISL_11050033	EPI_ISL_9021784
EPI_ISL_11049213	EPI_ISL_6886072	EPI_ISL_9175940
EPI_ISL_11793439	EPI_ISL_9166257	EPI_ISL_7735125
EPI_ISL_3473637	EPI_ISL_11060685	EPI_ISL_2373198
EPI_ISL_9361698	EPI_ISL_10497470	EPI_ISL_10951178
EPI_ISL_12812986	EPI_ISL_11073950	EPI_ISL_11061103
EPI_ISL_14175774	EPI_ISL_4743659	EPI_ISL_12157315
EPI_ISL_2723808	EPI_ISL_17608680	EPI_ISL_10005403
EPI_ISL_6033408	EPI_ISL_15508257	EPI_ISL_6690257
EPI_ISL_14978828	EPI_ISL_15465728	EPI_ISL_15310017
EPI_ISL_7964319	EPI_ISL_8803787	EPI_ISL_14303298
EPI_ISL_9512187	EPI_ISL_13342203	EPI_ISL_10523790
EPI_ISL_9274353	EPI_ISL_3689844	EPI_ISL_4463444
EPI_ISL_15759972	EPI_ISL_4193269	EPI_ISL_15332258
EPI_ISL_3016316	EPI_ISL_14726699	EPI_ISL_8500179
EPI_ISL_11427706	EPI_ISL_11064907	EPI_ISL_13660035
EPI_ISL_12304000	EPI_ISL_11054357	EPI_ISL_14357569
EPI_ISL_11074436	EPI_ISL_9021895	EPI_ISL_4193245
EPI_ISL_10984778	EPI_ISL_11107679	EPI_ISL_12363021
EPI_ISL_4091931	EPI_ISL_9361610	EPI_ISL_6152418
EPI_ISL_10630587	EPI_ISL_11057857	EPI_ISL_8769758
EPI_ISL_3008139	EPI_ISL_9974980	EPI_ISL_751240
EPI_ISL_10630794	EPI_ISL_11333554	EPI_ISL_7878151
EPI_ISL_14396951	EPI_ISL_6877828	EPI_ISL_2461297
EPI_ISL_14594021	EPI_ISL_13769253	EPI_ISL_10508207
EPI_ISL_17611327	EPI_ISL_14987853	EPI_ISL_9472941
EPI_ISL_458060	EPI_ISL_15508202	EPI_ISL_13660110
EPI_ISL_8701153	EPI_ISL_14679312	EPI_ISL_17554909
EPI_ISL_10638819	EPI_ISL_12792370	EPI_ISL_10989777
EPI_ISL_11107538	EPI_ISL_11059297	EPI_ISL_12734329
EPI_ISL_9058258	EPI_ISL_9003889	EPI_ISL_10661075
EPI_ISL_10889642	EPI_ISL_13576357	EPI_ISL_10523781
EPI_ISL_3473693	EPI_ISL_4474346	EPI_ISL_9549880
EPI_ISL_7825049	EPI_ISL_10339483	EPI_ISL_9018042
EPI_ISL_3277110	EPI_ISL_17662718	EPI_ISL_11023325
EPI_ISL_11318262	EPI_ISL_541690	EPI_ISL_15469954
EPI_ISL_14797674	EPI_ISL_2441547	EPI_ISL_13989109
EPI_ISL_11001465	EPI_ISL_700158	EPI_ISL_6391840
EPI_ISL_10306519	EPI_ISL_14952694	EPI_ISL_9361562
EPI_ISL_2548446	EPI_ISL_6097932	EPI_ISL_512069
EPI_ISL_11001454	EPI_ISL_495051	EPI_ISL_17721461
EPI_ISL_14681162	EPI_ISL_17554860	EPI_ISL_14436885
EPI_ISL_699862	EPI_ISL_6877727	EPI_ISL_15309971
EPI_ISL_12493165	EPI_ISL_10737247	EPI_ISL_2458887
EPI_ISL_10045291	EPI_ISL_14445922	EPI_ISL_9091159
EPI_ISL_3276867	EPI_ISL_15038491	EPI_ISL_12737784
EPI_ISL_4091574	EPI_ISL_13770381	EPI_ISL_11448677
EPI_ISL_3614508	EPI_ISL_13537016	EPI_ISL_13159405
EPI_ISL_9457924	EPI_ISL_13861255	EPI_ISL_12734121
EPI_ISL_9608740	EPI_ISL_458069	EPI_ISL_4460852
EPI_ISL_4102915	EPI_ISL_12860150	EPI_ISL_16528772
EPI_ISL_7232044	EPI_ISL_3264971	EPI_ISL_6877457
EPI_ISL_3276276	EPI_ISL_12098999	EPI_ISL_9354222
EPI_ISL_5759316	EPI_ISL_16200250	EPI_ISL_10755133
EPI_ISL_4474202	EPI_ISL_13857838	EPI_ISL_10661138
EPI_ISL_6025941	EPI_ISL_13507624	EPI_ISL_11001910
EPI_ISL_17445849	EPI_ISL_13718145	EPI_ISL_9017799
EPI_ISL_6047668	EPI_ISL_862520	EPI_ISL_17428071
EPI_ISL_14679982	EPI_ISL_2460100	EPI_ISL_9419478
EPI_ISL_10794419	EPI_ISL_9488840	EPI_ISL_511929
EPI_ISL_17359471	EPI_ISL_9533282	EPI_ISL_4504338
EPI_ISL_14303357	EPI_ISL_7734965	EPI_ISL_12954585
EPI_ISL_6153892	EPI_ISL_17627269	EPI_ISL_6690028
EPI_ISL_8701152	EPI_ISL_5758149	EPI_ISL_11050443
EPI_ISL_13521503	EPI_ISL_10524160	EPI_ISL_1704255
EPI_ISL_9487778	EPI_ISL_2461606	EPI_ISL_2459828
EPI_ISL_5758396	EPI_ISL_10123057	EPI_ISL_12784357
EPI_ISL_10306496	EPI_ISL_2460082	EPI_ISL_1231427
EPI_ISL_4312834	EPI_ISL_3189379	EPI_ISL_10432018
EPI_ISL_12738208	EPI_ISL_13667974	EPI_ISL_15310816
EPI_ISL_9550699	EPI_ISL_17663446	EPI_ISL_11068358
EPI_ISL_9430084	EPI_ISL_11063273	EPI_ISL_14680334
EPI_ISL_9389697	EPI_ISL_1704403	EPI_ISL_5758158
EPI_ISL_13574684	EPI_ISL_10638928	EPI_ISL_2459083
EPI_ISL_10066146	EPI_ISL_3019364	EPI_ISL_15350808
EPI_ISL_12734355	EPI_ISL_471593	EPI_ISL_9058180
EPI_ISL_12292616	EPI_ISL_3016212	EPI_ISL_10434500
EPI_ISL_14677313	EPI_ISL_17978160	EPI_ISL_11166504
EPI_ISL_9058190	EPI_ISL_6395867	EPI_ISL_11021972
EPI_ISL_17463910	EPI_ISL_16182965	EPI_ISL_11885467
EPI_ISL_4129653	EPI_ISL_6032038	EPI_ISL_15504952
EPI_ISL_5886745	EPI_ISL_17850970	EPI_ISL_17766573
EPI_ISL_9389504	EPI_ISL_12860203	EPI_ISL_1419814
EPI_ISL_14679359	EPI_ISL_7877755	EPI_ISL_9120678
EPI_ISL_11742305	EPI_ISL_11414732	EPI_ISL_7649435
EPI_ISL_17448738	EPI_ISL_10523251	EPI_ISL_6460525
EPI_ISL_3473342	EPI_ISL_2724065	EPI_ISL_9390060
EPI_ISL_14550935	EPI_ISL_4470365	EPI_ISL_13577204
EPI_ISL_14933586	EPI_ISL_6575233	EPI_ISL_17293139
EPI_ISL_9926295	EPI_ISL_2897928	EPI_ISL_2504336
EPI_ISL_9466585	EPI_ISL_13307909	EPI_ISL_13779382
EPI_ISL_9017692	EPI_ISL_3243215	EPI_ISL_7986455
EPI_ISL_3189450	EPI_ISL_13718138	EPI_ISL_15308425
EPI_ISL_9430177	EPI_ISL_8930378	EPI_ISL_10944461
EPI_ISL_10748855	EPI_ISL_7877739	EPI_ISL_11069974
EPI_ISL_5759865	EPI_ISL_700315	EPI_ISL_10205230
EPI_ISL_9871690	EPI_ISL_10523125	EPI_ISL_7825146
EPI_ISL_11610595	EPI_ISL_4092287	EPI_ISL_9727236
EPI_ISL_9697645	EPI_ISL_2460972	EPI_ISL_14607632
EPI_ISL_11106718	EPI_ISL_4435776	EPI_ISL_15213947
EPI_ISL_13660085	EPI_ISL_12354611	EPI_ISL_12356432
EPI_ISL_10018586	EPI_ISL_10065633	EPI_ISL_2530286
EPI_ISL_15213892	EPI_ISL_14410204	EPI_ISL_14806538
EPI_ISL_14910557	EPI_ISL_9926050	EPI_ISL_16823195
EPI_ISL_9494859	EPI_ISL_9056726	EPI_ISL_10630388
EPI_ISL_8700742	EPI_ISL_2530268	EPI_ISL_5643729
EPI_ISL_17586753	EPI_ISL_4436302	EPI_ISL_9721495
EPI_ISL_14261171	EPI_ISL_17586919	EPI_ISL_2897635
EPI_ISL_9472957	EPI_ISL_13502611	EPI_ISL_14448344
EPI_ISL_9403049	EPI_ISL_7571839	EPI_ISL_4462412
EPI_ISL_9232215	EPI_ISL_1192082	EPI_ISL_17548417
EPI_ISL_4125420	EPI_ISL_6047214	EPI_ISL_14677694
EPI_ISL_17664251	EPI_ISL_9176012	EPI_ISL_9361407
EPI_ISL_10638801	EPI_ISL_7018748	EPI_ISL_12900648
EPI_ISL_11333639	EPI_ISL_2459117	EPI_ISL_10523957
EPI_ISL_6394196	EPI_ISL_13861304	EPI_ISL_8859079
EPI_ISL_11023301	EPI_ISL_6877823	EPI_ISL_17591906
EPI_ISL_2724276	EPI_ISL_10638035	EPI_ISL_3060604
EPI_ISL_7468381	EPI_ISL_9689821	EPI_ISL_9430192
EPI_ISL_13779828	EPI_ISL_10638330	EPI_ISL_1916479
EPI_ISL_9969139	EPI_ISL_11378577	EPI_ISL_11884265
EPI_ISL_9244159	EPI_ISL_1165098	EPI_ISL_6691575
EPI_ISL_1704103	EPI_ISL_11074868	EPI_ISL_8164172
EPI_ISL_13988914	EPI_ISL_9232299	EPI_ISL_17663365
EPI_ISL_17300797	EPI_ISL_11049657	EPI_ISL_6885464
EPI_ISL_4461010	EPI_ISL_1704002	EPI_ISL_14677360
EPI_ISL_12298520	EPI_ISL_1703892	EPI_ISL_10748483
EPI_ISL_12304202	EPI_ISL_12752679	EPI_ISL_8319099
EPI_ISL_10523469	EPI_ISL_13861541	EPI_ISL_15310639
EPI_ISL_14595397	EPI_ISL_2461484	EPI_ISL_14680122
EPI_ISL_18120290	EPI_ISL_12734538	EPI_ISL_3189354
EPI_ISL_10638074	EPI_ISL_3717681	EPI_ISL_14099296
EPI_ISL_10550451	EPI_ISL_13159363	EPI_ISL_15857872
EPI_ISL_9679204	EPI_ISL_17427890	EPI_ISL_16260422
EPI_ISL_12492529	EPI_ISL_3356413	EPI_ISL_15378100
EPI_ISL_11588722	EPI_ISL_560324	EPI_ISL_12748917
EPI_ISL_7674646	EPI_ISL_14797993	EPI_ISL_17591589
EPI_ISL_3242358	EPI_ISL_18004918	EPI_ISL_11052880
EPI_ISL_9389694	EPI_ISL_8769680	EPI_ISL_4739047
EPI_ISL_6886430	EPI_ISL_13968305	EPI_ISL_3015249
EPI_ISL_13158844	EPI_ISL_2556827	EPI_ISL_11378640
EPI_ISL_14676740	EPI_ISL_15348771	EPI_ISL_11073982
EPI_ISL_14770238	EPI_ISL_9429665	EPI_ISL_5886244
EPI_ISL_9058269	EPI_ISL_12363390	EPI_ISL_12738148
EPI_ISL_10929692	EPI_ISL_4193252	EPI_ISL_6885536
EPI_ISL_6575416	EPI_ISL_9092171	EPI_ISL_13876983
EPI_ISL_8058567	EPI_ISL_10005103	EPI_ISL_10749109
EPI_ISL_4950440	EPI_ISL_11051794	EPI_ISL_15300856
EPI_ISL_9389989	EPI_ISL_14566929	EPI_ISL_10520766
EPI_ISL_9390035	EPI_ISL_17530487	EPI_ISL_9775207
EPI_ISL_10638894	EPI_ISL_3275907	EPI_ISL_10989579
EPI_ISL_11886628	EPI_ISL_2459632	EPI_ISL_1419902
EPI_ISL_3060501	EPI_ISL_13409398	EPI_ISL_15742993
EPI_ISL_9018030	EPI_ISL_9697754	EPI_ISL_12737977
EPI_ISL_2675306	EPI_ISL_9781676	EPI_ISL_2503144
EPI_ISL_6885687	EPI_ISL_10630355	EPI_ISL_9512261
EPI_ISL_10989565	EPI_ISL_14678958	EPI_ISL_14507708
EPI_ISL_9409027	EPI_ISL_2774723	EPI_ISL_17766663
EPI_ISL_9550981	EPI_ISL_15204840	EPI_ISL_10661231
EPI_ISL_17663307	EPI_ISL_10398656	EPI_ISL_17548284
EPI_ISL_2272827	EPI_ISL_14260793	EPI_ISL_11465792
EPI_ISL_12737921	EPI_ISL_10950984	EPI_ISL_14329967
EPI_ISL_5416793	EPI_ISL_14260836	EPI_ISL_17731778
EPI_ISL_2555810	EPI_ISL_13102708	EPI_ISL_17586907
EPI_ISL_9549890	EPI_ISL_11053050	EPI_ISL_9274501
EPI_ISL_1663560	EPI_ISL_10929574	EPI_ISL_13719310
EPI_ISL_14678395	EPI_ISL_9697721	EPI_ISL_15057973
EPI_ISL_14097291	EPI_ISL_11051750	EPI_ISL_17428018
EPI_ISL_5886589	EPI_ISL_2461377	EPI_ISL_5798793
EPI_ISL_4504222	EPI_ISL_18004955	EPI_ISL_528851
EPI_ISL_8145582	EPI_ISL_2543902	EPI_ISL_14175736
EPI_ISL_11742131	EPI_ISL_4193373	EPI_ISL_9336334
EPI_ISL_13752270	EPI_ISL_11742097	EPI_ISL_5886100
EPI_ISL_9056498	EPI_ISL_4463308	EPI_ISL_1672635
EPI_ISL_10065866	EPI_ISL_2461923	EPI_ISL_11063311
EPI_ISL_4474113	EPI_ISL_11073944	EPI_ISL_15251334
EPI_ISL_17731700	EPI_ISL_18113026	EPI_ISL_2502031
EPI_ISL_14682303	EPI_ISL_10924273	EPI_ISL_7986664
EPI_ISL_2461974	EPI_ISL_2459009	EPI_ISL_3162064
EPI_ISL_11051834	EPI_ISL_10369356	EPI_ISL_539734
EPI_ISL_6047364	EPI_ISL_17740522	EPI_ISL_12302441
EPI_ISL_11001714	EPI_ISL_17586932	EPI_ISL_7878023
EPI_ISL_14601792	EPI_ISL_15038580	EPI_ISL_6930143
EPI_ISL_11056628	EPI_ISL_10924517	EPI_ISL_4312657
EPI_ISL_11886582	EPI_ISL_12734308	EPI_ISL_9018046
EPI_ISL_3473538	EPI_ISL_12812768	EPI_ISL_14358184
EPI_ISL_14607640	EPI_ISL_11073742	EPI_ISL_8252375
EPI_ISL_577676	EPI_ISL_14148543	EPI_ISL_15377973
EPI_ISL_15309470	EPI_ISL_3689617	EPI_ISL_14595454
EPI_ISL_9911797	EPI_ISL_15718667	EPI_ISL_4436214
EPI_ISL_2461471	EPI_ISL_12559532	EPI_ISL_10264118
EPI_ISL_2547163	EPI_ISL_10434723	EPI_ISL_5886501
EPI_ISL_8700675	EPI_ISL_5416644	EPI_ISL_15718562
EPI_ISL_3356492	EPI_ISL_10005327	EPI_ISL_5416974
EPI_ISL_14681210	EPI_ISL_11063316	EPI_ISL_17372580
EPI_ISL_16200178	EPI_ISL_14933252	EPI_ISL_15378129
EPI_ISL_14303165	EPI_ISL_641374	EPI_ISL_13803903
EPI_ISL_14681114	EPI_ISL_15617547	EPI_ISL_8329105
EPI_ISL_5758515	EPI_ISL_6394942	EPI_ISL_8421197
EPI_ISL_9729110	EPI_ISL_6325040	EPI_ISL_10434497
EPI_ISL_8713211	EPI_ISL_699680	EPI_ISL_12291255
EPI_ISL_2877886	EPI_ISL_5643652	EPI_ISL_15661436
EPI_ISL_2382920	EPI_ISL_8882769	EPI_ISL_17508211
EPI_ISL_11465727	EPI_ISL_10080700	EPI_ISL_14260845
EPI_ISL_14436896	EPI_ISL_9419319	EPI_ISL_4504590
EPI_ISL_10630408	EPI_ISL_7878005	EPI_ISL_17548364
EPI_ISL_9969136	EPI_ISL_8050191	EPI_ISL_14175411
EPI_ISL_2463736	EPI_ISL_9488039	EPI_ISL_3243314
EPI_ISL_16199618	EPI_ISL_15153193	EPI_ISL_4104057
EPI_ISL_13159245	EPI_ISL_2548997	EPI_ISL_9056614
EPI_ISL_9389575	EPI_ISL_4738534	EPI_ISL_2448230
EPI_ISL_16199637	EPI_ISL_15194047	EPI_ISL_9720944
EPI_ISL_9366718	EPI_ISL_9911466	EPI_ISL_11062722
EPI_ISL_10369344	EPI_ISL_11057765	EPI_ISL_10749378
EPI_ISL_10985206	EPI_ISL_14680932	EPI_ISL_17627010
EPI_ISL_13306843	EPI_ISL_14891715	EPI_ISL_12223908
EPI_ISL_14568795	EPI_ISL_9488532	EPI_ISL_10523678
EPI_ISL_14595245	EPI_ISL_11070034	EPI_ISL_4989539
EPI_ISL_6101722	EPI_ISL_17372415	EPI_ISL_14408802
EPI_ISL_16261104	EPI_ISL_3009780	EPI_ISL_11333626
EPI_ISL_8830630	EPI_ISL_10205927	EPI_ISL_1662308
EPI_ISL_10306007	EPI_ISL_5880926	EPI_ISL_4989156
EPI_ISL_3473667	EPI_ISL_17078587	EPI_ISL_10523937
EPI_ISL_5758593	EPI_ISL_10431932	EPI_ISL_14148971
EPI_ISL_12304242	EPI_ISL_5053198	EPI_ISL_1419771
EPI_ISL_17445687	EPI_ISL_3453449	EPI_ISL_13536828
EPI_ISL_9389515	EPI_ISL_2549008	EPI_ISL_11074848
EPI_ISL_16548427	EPI_ISL_2812618	EPI_ISL_14303925
EPI_ISL_17548315	EPI_ISL_6368554	EPI_ISL_9495014
EPI_ISL_15508299	EPI_ISL_9494614	EPI_ISL_15332268
EPI_ISL_4739304	EPI_ISL_13158891	EPI_ISL_5946358
EPI_ISL_14987892	EPI_ISL_11336299	EPI_ISL_14175864
EPI_ISL_2504662	EPI_ISL_9017881	EPI_ISL_11050447
EPI_ISL_9058150	EPI_ISL_14978614	EPI_ISL_10794437
EPI_ISL_9018163	EPI_ISL_10524037	EPI_ISL_9466398
EPI_ISL_10944334	EPI_ISL_12305549	EPI_ISL_8166613
EPI_ISL_18098495	EPI_ISL_6852055	EPI_ISL_14148551
EPI_ISL_14242818	EPI_ISL_6046729	EPI_ISL_18112998
EPI_ISL_4462765	EPI_ISL_10045281	EPI_ISL_12785520
EPI_ISL_11336311	EPI_ISL_17766635	EPI_ISL_1589768
EPI_ISL_2342299	EPI_ISL_9551285	EPI_ISL_15718763
EPI_ISL_3015352	EPI_ISL_11074854	EPI_ISL_10523364
EPI_ISL_4738915	EPI_ISL_5053279	EPI_ISL_15172880
EPI_ISL_5759211	EPI_ISL_13159237	EPI_ISL_14167108
EPI_ISL_17293199	EPI_ISL_17608845	EPI_ISL_2017783
EPI_ISL_13306847	EPI_ISL_14567081	EPI_ISL_11054500
EPI_ISL_11521790	EPI_ISL_2774675	EPI_ISL_3117690
EPI_ISL_10339984	EPI_ISL_14722994	EPI_ISL_2459596
EPI_ISL_8166610	EPI_ISL_1589839	EPI_ISL_17548445
EPI_ISL_3614760	EPI_ISL_2812633	EPI_ISL_14161688
EPI_ISL_10951292	EPI_ISL_13254069	EPI_ISL_3843871
EPI_ISL_2556288	EPI_ISL_13696806	EPI_ISL_8700608
EPI_ISL_17627070	EPI_ISL_10951204	EPI_ISL_4463513
EPI_ISL_466856	EPI_ISL_8050011	EPI_ISL_17686316
EPI_ISL_910315	EPI_ISL_6903397	EPI_ISL_8421260
EPI_ISL_11450809	EPI_ISL_2400220	EPI_ISL_8285566
EPI_ISL_17481562	EPI_ISL_13954107	EPI_ISL_6691543
EPI_ISL_9389534	EPI_ISL_6937631	EPI_ISL_4988527
EPI_ISL_11218852	EPI_ISL_13070585	EPI_ISL_15421902
EPI_ISL_11022640	EPI_ISL_4103566	EPI_ISL_12748928
EPI_ISL_14770235	EPI_ISL_8500316	EPI_ISL_14355746
EPI_ISL_9857512	EPI_ISL_3189503	EPI_ISL_11166505
EPI_ISL_14601967	EPI_ISL_10748870	EPI_ISL_5010031
EPI_ISL_13574312	EPI_ISL_3276046	EPI_ISL_8712987
EPI_ISL_3473462	EPI_ISL_2556687	EPI_ISL_4558071
EPI_ISL_6145135	EPI_ISL_11416001	EPI_ISL_11803925
EPI_ISL_8700612	EPI_ISL_14371456	EPI_ISL_11001890
EPI_ISL_14676814	EPI_ISL_11789547	EPI_ISL_11320255
EPI_ISL_8769762	EPI_ISL_12860295	EPI_ISL_10067819
EPI_ISL_2342755	EPI_ISL_4435773	EPI_ISL_16183070
EPI_ISL_14682692	EPI_ISL_15760063	EPI_ISL_11346306
EPI_ISL_17529158	EPI_ISL_14910893	EPI_ISL_15718790
EPI_ISL_17544400	EPI_ISL_2547284	EPI_ISL_2373584
EPI_ISL_13699610	EPI_ISL_11021962	EPI_ISL_15508341
EPI_ISL_14167142	EPI_ISL_2530319	EPI_ISL_5806955
EPI_ISL_13286120	EPI_ISL_8700792	EPI_ISL_9472311
EPI_ISL_10630863	EPI_ISL_12737788	EPI_ISL_15504917
EPI_ISL_6575135	EPI_ISL_8330024	EPI_ISL_8319142
EPI_ISL_14175461	EPI_ISL_2017751	EPI_ISL_15378282
EPI_ISL_13158846	EPI_ISL_9721240	EPI_ISL_11002059
EPI_ISL_12302415	EPI_ISL_9274418	EPI_ISL_13537321
EPI_ISL_14595501	EPI_ISL_6937516	EPI_ISL_13667041
EPI_ISL_3244688	EPI_ISL_4460791	EPI_ISL_14303088
EPI_ISL_6697352	EPI_ISL_17467242	EPI_ISL_11053890
EPI_ISL_3507485	EPI_ISL_9696305	EPI_ISL_14304120
EPI_ISL_7056895	EPI_ISL_2459763	EPI_ISL_6885682
EPI_ISL_11061307	EPI_ISL_9968776	EPI_ISL_8252362
EPI_ISL_15146907	EPI_ISL_12813088	EPI_ISL_4103445
EPI_ISL_9675022	EPI_ISL_9721599	EPI_ISL_14978781
EPI_ISL_11068220	EPI_ISL_3982859	EPI_ISL_3276232
EPI_ISL_2461268	EPI_ISL_2547487	EPI_ISL_10554228
EPI_ISL_13159103	EPI_ISL_2548658	EPI_ISL_7649287
EPI_ISL_10306553	EPI_ISL_13696808	EPI_ISL_8317162
EPI_ISL_2676123	EPI_ISL_17611249	EPI_ISL_10523944
EPI_ISL_10345399	EPI_ISL_17591673	EPI_ISL_10306223
EPI_ISL_13667032	EPI_ISL_12906336	EPI_ISL_13079050
EPI_ISL_3689728	EPI_ISL_11881791	EPI_ISL_6393657
EPI_ISL_14680550	EPI_ISL_2156896	EPI_ISL_14796378
EPI_ISL_6100935	EPI_ISL_9727235	EPI_ISL_10638954
EPI_ISL_2231671	EPI_ISL_17760948	EPI_ISL_2461758
EPI_ISL_5946465	EPI_ISL_6269366	EPI_ISL_6937665
EPI_ISL_10763796	EPI_ISL_11591193	EPI_ISL_8693615
EPI_ISL_9323723	EPI_ISL_15422042	EPI_ISL_12155854
EPI_ISL_8145540	EPI_ISL_14290316	EPI_ISL_14890875
EPI_ISL_5416790	EPI_ISL_14999095	EPI_ISL_12291174
EPI_ISL_2877859	EPI_ISL_13667015	EPI_ISL_9610175
EPI_ISL_3277000	EPI_ISL_9472867	EPI_ISL_15518194
EPI_ISL_15146677	EPI_ISL_17957788	EPI_ISL_2461465
EPI_ISL_17447404	EPI_ISL_6961871	EPI_ISL_605809
EPI_ISL_9058154	EPI_ISL_11049298	EPI_ISL_8544917
EPI_ISL_11380304	EPI_ISL_11056276	EPI_ISL_2441301
EPI_ISL_3473578	EPI_ISL_6144398	EPI_ISL_17602014
EPI_ISL_4129582	EPI_ISL_3265266	EPI_ISL_11450785
EPI_ISL_1663351	EPI_ISL_11106813	EPI_ISL_10638316
EPI_ISL_8693493	EPI_ISL_10123851	EPI_ISL_4444765
EPI_ISL_17428154	EPI_ISL_10123858	EPI_ISL_2661448
EPI_ISL_2548494	EPI_ISL_910071	EPI_ISL_4546017
EPI_ISL_14027027	EPI_ISL_17530397	EPI_ISL_9549872
EPI_ISL_5603022	EPI_ISL_16315821	EPI_ISL_3242384
EPI_ISL_9782219	EPI_ISL_15203555	EPI_ISL_12748852
EPI_ISL_11218776	EPI_ISL_9366415	EPI_ISL_14408758
EPI_ISL_14682827	EPI_ISL_6025162	EPI_ISL_14436728
EPI_ISL_3453442	EPI_ISL_15388649	EPI_ISL_14593932
EPI_ISL_2461543	EPI_ISL_12738141	EPI_ISL_13657308
EPI_ISL_3162166	EPI_ISL_6852063	EPI_ISL_6459808
EPI_ISL_14726663	EPI_ISL_10924343	EPI_ISL_15316268
EPI_ISL_10523622	EPI_ISL_11056723	EPI_ISL_3015397
EPI_ISL_3473818	EPI_ISL_9092402	EPI_ISL_4978364
EPI_ISL_8700934	EPI_ISL_12812829	EPI_ISL_11560677
EPI_ISL_4546414	EPI_ISL_6144395	EPI_ISL_11022711
EPI_ISL_17654555	EPI_ISL_17714788	EPI_ISL_2544813
EPI_ISL_12363037	EPI_ISL_15617391	EPI_ISL_699953
EPI_ISL_6144346	EPI_ISL_6031955	EPI_ISL_10067527
EPI_ISL_10765447	EPI_ISL_2373471	EPI_ISL_17417641
EPI_ISL_14677992	EPI_ISL_4493142	EPI_ISL_15300645
EPI_ISL_14796429	EPI_ISL_14585627	EPI_ISL_18001544
EPI_ISL_9116466	EPI_ISL_10675564	EPI_ISL_17467374
EPI_ISL_6392375	EPI_ISL_515962	EPI_ISL_2860932
EPI_ISL_17663537	EPI_ISL_14304140	EPI_ISL_12227277
EPI_ISL_15204844	EPI_ISL_16394753	EPI_ISL_2107070
EPI_ISL_10306192	EPI_ISL_10755046	EPI_ISL_6692018
EPI_ISL_17661810	EPI_ISL_3162111	EPI_ISL_11053713
EPI_ISL_11542902	EPI_ISL_9533327	EPI_ISL_6930163
EPI_ISL_11346379	EPI_ISL_3300815	EPI_ISL_2342815
EPI_ISL_9058174	EPI_ISL_13728148	EPI_ISL_5798428
EPI_ISL_15172658	EPI_ISL_15172798	EPI_ISL_4950243
EPI_ISL_10019257	EPI_ISL_10205380	EPI_ISL_9911447
EPI_ISL_8328928	EPI_ISL_8830522	EPI_ISL_15508214
EPI_ISL_11050936	EPI_ISL_17425886	EPI_ISL_14304029
EPI_ISL_13250998	EPI_ISL_8145791	EPI_ISL_10748751
EPI_ISL_4104245	EPI_ISL_15655770	EPI_ISL_3300442
EPI_ISL_12493251	EPI_ISL_9494720	EPI_ISL_9675026
EPI_ISL_3015459	EPI_ISL_14953089	EPI_ISL_6691174
EPI_ISL_2460709	EPI_ISL_11266132	EPI_ISL_13574337
EPI_ISL_10729667	EPI_ISL_14356553	EPI_ISL_15961835
EPI_ISL_3016100	EPI_ISL_17655944	EPI_ISL_15440385
EPI_ISL_9324001	EPI_ISL_11002056	EPI_ISL_14679955
EPI_ISL_10524162	EPI_ISL_9389845	EPI_ISL_15465701
EPI_ISL_9120660	EPI_ISL_5816138	EPI_ISL_15213618
EPI_ISL_14148526	EPI_ISL_9472942	EPI_ISL_9608763
EPI_ISL_14357448	EPI_ISL_9056730	EPI_ISL_11059148
EPI_ISL_14443143	EPI_ISL_11073954	EPI_ISL_13769404
EPI_ISL_3189169	EPI_ISL_9721563	EPI_ISL_9775241
EPI_ISL_4470251	EPI_ISL_8145488	EPI_ISL_10630165
EPI_ISL_14260957	EPI_ISL_9389957	EPI_ISL_9091076
EPI_ISL_6642668	EPI_ISL_14890893	EPI_ISL_11887255
EPI_ISL_14679510	EPI_ISL_3614637	EPI_ISL_4950375
EPI_ISL_10065918	EPI_ISL_12098737	EPI_ISL_6962110
EPI_ISL_9092261	EPI_ISL_11002041	EPI_ISL_2775156
EPI_ISL_482624	EPI_ISL_15308732	EPI_ISL_17654556
EPI_ISL_3844223	EPI_ISL_7232333	EPI_ISL_12738158
EPI_ISL_13699695	EPI_ISL_11379720	EPI_ISL_9056375
EPI_ISL_10433677	EPI_ISL_11521155	EPI_ISL_3843694
EPI_ISL_9494559	EPI_ISL_13346762	EPI_ISL_15316329
EPI_ISL_2724204	EPI_ISL_15743554	EPI_ISL_14097891
EPI_ISL_3019070	EPI_ISL_10630415	EPI_ISL_16157042
EPI_ISL_10369343	EPI_ISL_15173006	EPI_ISL_9361284
EPI_ISL_12008650	EPI_ISL_2233559	EPI_ISL_2459312
EPI_ISL_4497957	EPI_ISL_9092018	EPI_ISL_13989044
EPI_ISL_7233515	EPI_ISL_10989694	EPI_ISL_9487639
EPI_ISL_14680092	EPI_ISL_10504110	EPI_ISL_15146813
EPI_ISL_15172833	EPI_ISL_6460661	EPI_ISL_17682521
EPI_ISL_11591244	EPI_ISL_13282119	EPI_ISL_17731827
EPI_ISL_11074866	EPI_ISL_14148491	EPI_ISL_16200293
EPI_ISL_8884398	EPI_ISL_4989554	EPI_ISL_6877500
EPI_ISL_13254061	EPI_ISL_10005113	EPI_ISL_14175780
EPI_ISL_14722593	EPI_ISL_14584532	EPI_ISL_2955715
EPI_ISL_17359472	EPI_ISL_8052257	EPI_ISL_17678607
EPI_ISL_11265701	EPI_ISL_13954376	EPI_ISL_15292729
EPI_ISL_17760867	EPI_ISL_9721011	EPI_ISL_7233736
EPI_ISL_3717831	EPI_ISL_9503833	EPI_ISL_13719252
EPI_ISL_13577117	EPI_ISL_14891792	EPI_ISL_14861611
EPI_ISL_12492505	EPI_ISL_2956345	EPI_ISL_5053436
EPI_ISL_14681178	EPI_ISL_1419174	EPI_ISL_11266135
EPI_ISL_9361340	EPI_ISL_11883723	EPI_ISL_12792056
EPI_ISL_2877752	EPI_ISL_3021951	EPI_ISL_11061145
EPI_ISL_17467257	EPI_ISL_7881174	EPI_ISL_15469927
EPI_ISL_12734318	EPI_ISL_10520887	EPI_ISL_10065903
EPI_ISL_13770408	EPI_ISL_13254143	EPI_ISL_17714805
EPI_ISL_14677945	EPI_ISL_8500345	EPI_ISL_10497467
EPI_ISL_2502363	EPI_ISL_11106943	EPI_ISL_9092427
EPI_ISL_9389536	EPI_ISL_9697370	EPI_ISL_11049410
EPI_ISL_14595464	EPI_ISL_8452447	EPI_ISL_2966060
EPI_ISL_14356381	EPI_ISL_10433762	EPI_ISL_6690124
EPI_ISL_6134062	EPI_ISL_4743516	EPI_ISL_3982966
EPI_ISL_17743036	EPI_ISL_2307118	EPI_ISL_14678435
EPI_ISL_3242285	EPI_ISL_9974301	EPI_ISL_17592044
EPI_ISL_436461	EPI_ISL_14215524	EPI_ISL_11793543
EPI_ISL_13577594	EPI_ISL_10984776	EPI_ISL_14421653
EPI_ISL_10766134	EPI_ISL_14677521	EPI_ISL_2001150
EPI_ISL_14228470	EPI_ISL_17544397	EPI_ISL_8050171
EPI_ISL_11416053	EPI_ISL_3935111	EPI_ISL_11064844
EPI_ISL_11052925	EPI_ISL_9503632	EPI_ISL_14680609
EPI_ISL_11066177	EPI_ISL_2503375	EPI_ISL_6098242
EPI_ISL_11378646	EPI_ISL_17206425	EPI_ISL_10306227
EPI_ISL_12292619	EPI_ISL_16946757	EPI_ISL_2342951
EPI_ISL_3689945	EPI_ISL_13822865	EPI_ISL_2555809
EPI_ISL_10944430	EPI_ISL_4470362	EPI_ISL_15762482
EPI_ISL_3277074	EPI_ISL_15760058	EPI_ISL_7405284
EPI_ISL_11346299	EPI_ISL_11521596	EPI_ISL_9017857
EPI_ISL_10944473	EPI_ISL_13953671	EPI_ISL_13988779
EPI_ISL_6877402	EPI_ISL_2966227	EPI_ISL_14436746
EPI_ISL_10755260	EPI_ISL_16182834	EPI_ISL_2107061
EPI_ISL_4504659	EPI_ISL_9329788	EPI_ISL_13375784
EPI_ISL_13857835	EPI_ISL_17372681	EPI_ISL_2448246
EPI_ISL_2676095	EPI_ISL_8163865	EPI_ISL_13954097
EPI_ISL_7870615	EPI_ISL_4739187	EPI_ISL_9323809
EPI_ISL_12362947	EPI_ISL_14679752	EPI_ISL_17663317
EPI_ISL_2676234	EPI_ISL_9419229	EPI_ISL_18082842
EPI_ISL_14329526	EPI_ISL_3935058	EPI_ISL_6144224
EPI_ISL_8661147	EPI_ISL_2546655	EPI_ISL_9905888
EPI_ISL_14701768	EPI_ISL_2504316	EPI_ISL_10765529
EPI_ISL_11063639	EPI_ISL_15785100	EPI_ISL_910032
EPI_ISL_2379481	EPI_ISL_12738098	EPI_ISL_495080
EPI_ISL_13285999	EPI_ISL_14680296	EPI_ISL_9236265
EPI_ISL_3473812	EPI_ISL_2459435	EPI_ISL_14585633
EPI_ISL_10123856	EPI_ISL_2400200	EPI_ISL_2965800
EPI_ISL_2546644	EPI_ISL_12155418	EPI_ISL_12362059
EPI_ISL_8884399	EPI_ISL_10755225	EPI_ISL_454531
EPI_ISL_10434369	EPI_ISL_17548484	EPI_ISL_9857287
EPI_ISL_11881813	EPI_ISL_9120751	EPI_ISL_6684779
EPI_ISL_13967038	EPI_ISL_14595467	EPI_ISL_11887797
EPI_ISL_9056446	EPI_ISL_11885094	EPI_ISL_14584595
EPI_ISL_11742227	EPI_ISL_2556304	EPI_ISL_11056283
EPI_ISL_4470123	EPI_ISL_699987	EPI_ISL_2458759
EPI_ISL_3275932	EPI_ISL_11378658	EPI_ISL_11109379
EPI_ISL_3189075	EPI_ISL_5760979	EPI_ISL_5066528
EPI_ISL_14595586	EPI_ISL_12748753	EPI_ISL_2556181
EPI_ISL_6153770	EPI_ISL_17467341	EPI_ISL_13804400
EPI_ISL_11002014	EPI_ISL_10749160	EPI_ISL_9430480
EPI_ISL_3008020	EPI_ISL_13861516	EPI_ISL_17682426
EPI_ISL_8058480	EPI_ISL_12356715	EPI_ISL_11051075
EPI_ISL_5066474	EPI_ISL_8881594	EPI_ISL_10264091
EPI_ISL_2774805	EPI_ISL_5759840	EPI_ISL_10018644
EPI_ISL_2233647	EPI_ISL_10638512	EPI_ISL_5946508
EPI_ISL_11051790	EPI_ISL_9402985	EPI_ISL_10729481
EPI_ISL_4459846	EPI_ISL_8285647	EPI_ISL_2307110
EPI_ISL_3689385	EPI_ISL_2462375	EPI_ISL_3006999
EPI_ISL_14678318	EPI_ISL_17236441	EPI_ISL_8329002
EPI_ISL_10005277	EPI_ISL_11604066	EPI_ISL_14679978
EPI_ISL_11056961	EPI_ISL_14734139	EPI_ISL_15300628
EPI_ISL_4103289	EPI_ISL_11030168	EPI_ISL_2458896
EPI_ISL_3162036	EPI_ISL_13954146	EPI_ISL_9911475
EPI_ISL_3276904	EPI_ISL_10523359	EPI_ISL_9058092
EPI_ISL_10661152	EPI_ISL_8881751	EPI_ISL_14260832
EPI_ISL_17586378	EPI_ISL_6033630	EPI_ISL_14733818
EPI_ISL_12903843	EPI_ISL_508331	EPI_ISL_4104782
EPI_ISL_10306556	EPI_ISL_10748876	EPI_ISL_9697820
EPI_ISL_9056737	EPI_ISL_9608694	EPI_ISL_14303260
EPI_ISL_14681106	EPI_ISL_11881792	EPI_ISL_10065953
EPI_ISL_14891580	EPI_ISL_14148374	EPI_ISL_14404290
EPI_ISL_16182939	EPI_ISL_10045215	EPI_ISL_13659927
EPI_ISL_6575157	EPI_ISL_3244635	EPI_ISL_17850949
EPI_ISL_11072756	EPI_ISL_12586228	EPI_ISL_3006996
EPI_ISL_9879694	EPI_ISL_10205113	EPI_ISL_14682710
EPI_ISL_15857146	EPI_ISL_9926233	EPI_ISL_4446810
EPI_ISL_10257486	EPI_ISL_17529228	EPI_ISL_9418919
EPI_ISL_700055	EPI_ISL_1704656	EPI_ISL_2001123
EPI_ISL_17269973	EPI_ISL_4504484	EPI_ISL_6460754
EPI_ISL_11023427	EPI_ISL_14441085	EPI_ISL_11582013
EPI_ISL_4462954	EPI_ISL_4435695	EPI_ISL_10005149
EPI_ISL_14355735	EPI_ISL_14681917	EPI_ISL_1419892
EPI_ISL_9374551	EPI_ISL_9854678	EPI_ISL_12291285
EPI_ISL_14228382	EPI_ISL_9472965	EPI_ISL_5886388
EPI_ISL_14356353	EPI_ISL_528634	EPI_ISL_14330023
EPI_ISL_14679585	EPI_ISL_11597674	EPI_ISL_14027084
EPI_ISL_9090881	EPI_ISL_17529196	EPI_ISL_16818436
EPI_ISL_15294028	EPI_ISL_14290907	EPI_ISL_15300935
EPI_ISL_9503842	EPI_ISL_3533026	EPI_ISL_10005370
EPI_ISL_17359488	EPI_ISL_12257603	EPI_ISL_2661203
EPI_ISL_10305994	EPI_ISL_7873975	EPI_ISL_10199660
EPI_ISL_5063828	EPI_ISL_14890971	EPI_ISL_10951045
EPI_ISL_14175362	EPI_ISL_700034	EPI_ISL_7468026
EPI_ISL_12954460	EPI_ISL_4103574	EPI_ISL_15440543
EPI_ISL_7468089	EPI_ISL_7986493	EPI_ISL_2342678
EPI_ISL_12357852	EPI_ISL_11266160	EPI_ISL_5058666
EPI_ISL_14679784	EPI_ISL_12953185	EPI_ISL_13159116
EPI_ISL_9018139	EPI_ISL_2521797	EPI_ISL_17686328
EPI_ISL_4312683	EPI_ISL_17497297	EPI_ISL_1589959
EPI_ISL_2461941	EPI_ISL_8803753	EPI_ISL_10737268
EPI_ISL_3007880	EPI_ISL_13718143	EPI_ISL_1704003
EPI_ISL_4451073	EPI_ISL_12687252	EPI_ISL_3019308
EPI_ISL_14584475	EPI_ISL_13304989	EPI_ISL_10523180
EPI_ISL_482505	EPI_ISL_9612712	EPI_ISL_16315812
EPI_ISL_17530458	EPI_ISL_9116761	EPI_ISL_14910578
EPI_ISL_3473751	EPI_ISL_2503175	EPI_ISL_2459803
EPI_ISL_4546500	EPI_ISL_8881255	EPI_ISL_10524809
EPI_ISL_3614546	EPI_ISL_3453658	EPI_ISL_2966059
EPI_ISL_14679626	EPI_ISL_10066176	EPI_ISL_2548560
EPI_ISL_15153261	EPI_ISL_14680071	EPI_ISL_14358349
EPI_ISL_14978675	EPI_ISL_4125260	EPI_ISL_2556970
EPI_ISL_2461947	EPI_ISL_6460771	EPI_ISL_14329625
EPI_ISL_15378026	EPI_ISL_3066827	EPI_ISL_5416726
EPI_ISL_4460994	EPI_ISL_11060803	EPI_ISL_15377956
EPI_ISL_14682364	EPI_ISL_12362106	EPI_ISL_10094425
EPI_ISL_10950979	EPI_ISL_9911849	EPI_ISL_11609063
EPI_ISL_12341129	EPI_ISL_910107	EPI_ISL_9430188
EPI_ISL_3473534	EPI_ISL_11106721	EPI_ISL_1419283
EPI_ISL_700307	EPI_ISL_9176028	EPI_ISL_16200328
EPI_ISL_9361339	EPI_ISL_2373491	EPI_ISL_10523210
EPI_ISL_15983234	EPI_ISL_13577108	EPI_ISL_9390022
EPI_ISL_3015407	EPI_ISL_17592086	EPI_ISL_7468274
EPI_ISL_5758982	EPI_ISL_17663475	EPI_ISL_17591476
EPI_ISL_12784429	EPI_ISL_10801625	EPI_ISL_1838250
EPI_ISL_9056559	EPI_ISL_11883767	EPI_ISL_8164028
EPI_ISL_10131680	EPI_ISL_12493184	EPI_ISL_13659901
EPI_ISL_14682621	EPI_ISL_11064004	EPI_ISL_10749112
EPI_ISL_11050500	EPI_ISL_17548231	EPI_ISL_15194171
EPI_ISL_11166367	EPI_ISL_6930030	EPI_ISL_9608683
EPI_ISL_9905665	EPI_ISL_11793415	EPI_ISL_9608699
EPI_ISL_10951206	EPI_ISL_13769193	EPI_ISL_16303709
EPI_ISL_13861488	EPI_ISL_2459430	EPI_ISL_17591593
EPI_ISL_2543909	EPI_ISL_3982875	EPI_ISL_14593993
EPI_ISL_5813489	EPI_ISL_4459864	EPI_ISL_4103038
EPI_ISL_9017664	EPI_ISL_2341718	EPI_ISL_17326140
EPI_ISL_466859	EPI_ISL_6394039	EPI_ISL_15421939
EPI_ISL_7882067	EPI_ISL_9926268	EPI_ISL_4057098
EPI_ISL_9056318	EPI_ISL_17591410	EPI_ISL_14682228
EPI_ISL_3473492	EPI_ISL_9329654	EPI_ISL_14682171
EPI_ISL_8500386	EPI_ISL_9488682	EPI_ISL_4989222
EPI_ISL_10944434	EPI_ISL_12734460	EPI_ISL_15377796
EPI_ISL_9018038	EPI_ISL_14678839	EPI_ISL_15294447
EPI_ISL_14261104	EPI_ISL_6032337	EPI_ISL_15422037
EPI_ISL_10989841	EPI_ISL_6642345	EPI_ISL_17548318
EPI_ISL_8652416	EPI_ISL_16640903	EPI_ISL_10523992
EPI_ISL_4312168	EPI_ISL_13825674	EPI_ISL_17586552
EPI_ISL_15172894	EPI_ISL_8881574	EPI_ISL_7018777
EPI_ISL_8885444	EPI_ISL_13986252	EPI_ISL_15294760
EPI_ISL_10989875	EPI_ISL_9244416	EPI_ISL_9488658
EPI_ISL_10985210	EPI_ISL_14167030	EPI_ISL_5063876
EPI_ISL_4436262	EPI_ISL_2342052	EPI_ISL_5886680
EPI_ISL_2774811	EPI_ISL_13537533	EPI_ISL_9871672
EPI_ISL_3277021	EPI_ISL_2461014	EPI_ISL_4057134
EPI_ISL_5416847	EPI_ISL_13876893	EPI_ISL_12529747
EPI_ISL_13577183	EPI_ISL_9274262	EPI_ISL_6144145
EPI_ISL_11346232	EPI_ISL_3983071	EPI_ISL_10306161
EPI_ISL_10738414	EPI_ISL_15194146	EPI_ISL_14175753
EPI_ISL_7952251	EPI_ISL_13537437	EPI_ISL_9533403
EPI_ISL_5807106	EPI_ISL_5886155	EPI_ISL_14593961
EPI_ISL_12362908	EPI_ISL_10005301	EPI_ISL_8058222
EPI_ISL_3473442	EPI_ISL_483864	EPI_ISL_14175523
EPI_ISL_14933535	EPI_ISL_14594473	EPI_ISL_17682454
EPI_ISL_3276053	EPI_ISL_10520819	EPI_ISL_2459829
EPI_ISL_2660915	EPI_ISL_3315869	EPI_ISL_2460636
EPI_ISL_8267014	EPI_ISL_2774927	EPI_ISL_2106959
EPI_ISL_15194021	EPI_ISL_14861983	EPI_ISL_3189243
EPI_ISL_699720	EPI_ISL_15614974	EPI_ISL_3162078
EPI_ISL_4192920	EPI_ISL_9651155	EPI_ISL_2548802
EPI_ISL_10398134	EPI_ISL_6877479	EPI_ISL_14595835
EPI_ISL_14679371	EPI_ISL_4463290	EPI_ISL_17654566
EPI_ISL_9419515	EPI_ISL_6026316	EPI_ISL_1703941
EPI_ISL_2379542	EPI_ISL_10398627	EPI_ISL_10306245
EPI_ISL_8801339	EPI_ISL_10065770	EPI_ISL_10005248
EPI_ISL_7986407	EPI_ISL_7829699	EPI_ISL_9471826
EPI_ISL_7878052	EPI_ISL_3019387	EPI_ISL_9488723
EPI_ISL_11887169	EPI_ISL_15172822	EPI_ISL_12341202
EPI_ISL_10345348	EPI_ISL_17567293	EPI_ISL_2966037
EPI_ISL_3473490	EPI_ISL_437450	EPI_ISL_14682898
EPI_ISL_9244248	EPI_ISL_4503319	EPI_ISL_13711272
EPI_ISL_14487711	EPI_ISL_10199654	EPI_ISL_12099067
EPI_ISL_12408586	EPI_ISL_10523530	EPI_ISL_16200168
EPI_ISL_14999080	EPI_ISL_9232364	EPI_ISL_18113015
EPI_ISL_3473696	EPI_ISL_4092107	EPI_ISL_1360350
EPI_ISL_8056786	EPI_ISL_10504280	EPI_ISL_14891523
EPI_ISL_4129516	EPI_ISL_14937503	EPI_ISL_2341896
EPI_ISL_10504438	EPI_ISL_10634127	EPI_ISL_14677821
EPI_ISL_8806256	EPI_ISL_9323693	EPI_ISL_10638254
EPI_ISL_11053294	EPI_ISL_14405635	EPI_ISL_9697821
EPI_ISL_10443122	EPI_ISL_10929664	EPI_ISL_6931593
EPI_ISL_14393515	EPI_ISL_9056384	EPI_ISL_2556997
EPI_ISL_10398805	EPI_ISL_16182874	EPI_ISL_447031
EPI_ISL_4739030	EPI_ISL_15172987	EPI_ISL_3243336
EPI_ISL_4739273	EPI_ISL_11049727	EPI_ISL_17586709
EPI_ISL_4546053	EPI_ISL_6697372	EPI_ISL_2546813
EPI_ISL_3473509	EPI_ISL_14099006	EPI_ISL_3019432
EPI_ISL_6097919	EPI_ISL_7233859	EPI_ISL_2504220
EPI_ISL_14681112	EPI_ISL_8661112	EPI_ISL_17766584
EPI_ISL_2502208	EPI_ISL_1589818	EPI_ISL_8049955
EPI_ISL_14356178	EPI_ISL_2461697	EPI_ISL_9533392
EPI_ISL_8806662	EPI_ISL_13779762	EPI_ISL_12440210
EPI_ISL_6460650	EPI_ISL_9652518	EPI_ISL_2503405
EPI_ISL_10764997	EPI_ISL_11318067	EPI_ISL_13981309
EPI_ISL_5053398	EPI_ISL_15294795	EPI_ISL_16303697
EPI_ISL_14891648	EPI_ISL_11001533	EPI_ISL_4989039
EPI_ISL_14567034	EPI_ISL_4504553	EPI_ISL_4629617
EPI_ISL_8267110	EPI_ISL_10765527	EPI_ISL_2661434
EPI_ISL_13697131	EPI_ISL_16939625	EPI_ISL_7195675
EPI_ISL_4091683	EPI_ISL_4129526	EPI_ISL_18004939
EPI_ISL_482609	EPI_ISL_17591689	EPI_ISL_13537117
EPI_ISL_4312235	EPI_ISL_9487634	EPI_ISL_18112886
EPI_ISL_16157048	EPI_ISL_13536741	EPI_ISL_9466452
EPI_ISL_11072833	EPI_ISL_10748879	EPI_ISL_15388666
EPI_ISL_15292391	EPI_ISL_10762210	EPI_ISL_13102689
EPI_ISL_14682214	EPI_ISL_10943883	EPI_ISL_10065728
EPI_ISL_2955847	EPI_ISL_8798908	EPI_ISL_6696954
EPI_ISL_13711404	EPI_ISL_11054981	EPI_ISL_14680591
EPI_ISL_10924616	EPI_ISL_15213663	EPI_ISL_17591622
EPI_ISL_14677701	EPI_ISL_9466362	EPI_ISL_14677036
EPI_ISL_2548866	EPI_ISL_14680541	EPI_ISL_17591741
EPI_ISL_1844747	EPI_ISL_10148823	EPI_ISL_2723812
EPI_ISL_12559517	EPI_ISL_9457974	EPI_ISL_15421905
EPI_ISL_10951088	EPI_ISL_11166481	EPI_ISL_16182890
EPI_ISL_5760285	EPI_ISL_1704377	EPI_ISL_17229358
EPI_ISL_17428050	EPI_ISL_5416998	EPI_ISL_12354618
EPI_ISL_6033326	EPI_ISL_10924168	EPI_ISL_17663375
EPI_ISL_9056589	EPI_ISL_13967813	EPI_ISL_7133438
EPI_ISL_3276050	EPI_ISL_13876092	EPI_ISL_10763165
EPI_ISL_14861700	EPI_ISL_15718672	EPI_ISL_11061104
EPI_ISL_10369268	EPI_ISL_508399	EPI_ISL_16182889
EPI_ISL_10951336	EPI_ISL_13667975	EPI_ISL_4504512
EPI_ISL_13577191	EPI_ISL_14175731	EPI_ISL_9604378
EPI_ISL_3473636	EPI_ISL_3015966	EPI_ISL_9974267
EPI_ISL_14290429	EPI_ISL_11881643	EPI_ISL_11054291
EPI_ISL_3473461	EPI_ISL_9780650	EPI_ISL_2459500
EPI_ISL_9857501	EPI_ISL_10729410	EPI_ISL_17850959
EPI_ISL_6903830	EPI_ISL_5416643	EPI_ISL_14567008
EPI_ISL_14148356	EPI_ISL_9166238	EPI_ISL_6393639
EPI_ISL_17417695	EPI_ISL_9926177	EPI_ISL_14175290
EPI_ISL_9503655	EPI_ISL_13696871	EPI_ISL_11054376
EPI_ISL_17655920	EPI_ISL_14027124	EPI_ISL_17445834
EPI_ISL_13302238	EPI_ISL_14585650	EPI_ISL_9533394
EPI_ISL_6152072	EPI_ISL_9693224	EPI_ISL_7873913
EPI_ISL_2458984	EPI_ISL_9021769	EPI_ISL_11051772
EPI_ISL_5760972	EPI_ISL_11021994	EPI_ISL_3507497
EPI_ISL_10924544	EPI_ISL_11803985	EPI_ISL_9390071
EPI_ISL_4312827	EPI_ISL_15754337	EPI_ISL_15655763
EPI_ISL_3473513	EPI_ISL_8058299	EPI_ISL_11049698
EPI_ISL_12752566	EPI_ISL_8306728	EPI_ISL_17497260
EPI_ISL_10045232	EPI_ISL_11054713	EPI_ISL_14396999
EPI_ISL_9494934	EPI_ISL_11075309	EPI_ISL_10729480
EPI_ISL_9056578	EPI_ISL_14026950	EPI_ISL_13502591
EPI_ISL_11058155	EPI_ISL_12784898	EPI_ISL_11162436
EPI_ISL_12408524	EPI_ISL_10523168	EPI_ISL_4504460
EPI_ISL_10205182	EPI_ISL_15205167	EPI_ISL_14678532
EPI_ISL_11052545	EPI_ISL_17467229	EPI_ISL_13989039
EPI_ISL_4569721	EPI_ISL_15310729	EPI_ISL_15251395
EPI_ISL_11416094	EPI_ISL_9905897	EPI_ISL_9512101
EPI_ISL_1703854	EPI_ISL_14027139	EPI_ISL_6690947
EPI_ISL_17466176	EPI_ISL_13342118	EPI_ISL_13659882
EPI_ISL_11884250	EPI_ISL_15213787	EPI_ISL_3507432
EPI_ISL_9361262	EPI_ISL_2342703	EPI_ISL_5058807
EPI_ISL_7211062	EPI_ISL_11379671	EPI_ISL_6101718
EPI_ISL_9609192	EPI_ISL_9510138	EPI_ISL_10749100
EPI_ISL_7986510	EPI_ISL_17448671	EPI_ISL_15172927
EPI_ISL_17678599	EPI_ISL_17760955	EPI_ISL_15310616
EPI_ISL_4504856	EPI_ISL_3019199	EPI_ISL_4738674
EPI_ISL_9429733	EPI_ISL_14303683	EPI_ISL_11521620
EPI_ISL_9058256	EPI_ISL_14260903	EPI_ISL_14356411
EPI_ISL_6394598	EPI_ISL_16997485	EPI_ISL_17664096
EPI_ISL_9389533	EPI_ISL_9375633	EPI_ISL_4125853
EPI_ISL_4739013	EPI_ISL_14215430	EPI_ISL_17548480
EPI_ISL_15058063	EPI_ISL_10303873	EPI_ISL_9323924
EPI_ISL_12155838	EPI_ISL_2458784	EPI_ISL_14404177
EPI_ISL_10306529	EPI_ISL_9775180	EPI_ISL_5760001
EPI_ISL_5052948	EPI_ISL_17591460	EPI_ISL_14357396
EPI_ISL_16577859	EPI_ISL_479523	EPI_ISL_13876077
EPI_ISL_14018125	EPI_ISL_2877843	EPI_ISL_14355893
EPI_ISL_17655924	EPI_ISL_14923270	EPI_ISL_10345347
EPI_ISL_436460	EPI_ISL_2461800	EPI_ISL_9683538
EPI_ISL_7829729	EPI_ISL_14196451	EPI_ISL_14682695
EPI_ISL_14677641	EPI_ISL_15762432	EPI_ISL_15294708
EPI_ISL_6885974	EPI_ISL_2017778	EPI_ISL_14682730
EPI_ISL_11053448	EPI_ISL_1838196	EPI_ISL_17663199
EPI_ISL_7211059	EPI_ISL_10257557	EPI_ISL_910101
EPI_ISL_9389819	EPI_ISL_6643208	EPI_ISL_4955543
EPI_ISL_14436837	EPI_ISL_17591616	EPI_ISL_11333825
EPI_ISL_12363363	EPI_ISL_6395518	EPI_ISL_17731864
EPI_ISL_12748784	EPI_ISL_14989038	EPI_ISL_5813511
EPI_ISL_10944447	EPI_ISL_11072803	EPI_ISL_3060486
EPI_ISL_8637641	EPI_ISL_4743449	EPI_ISL_8769860
EPI_ISL_2723779	EPI_ISL_9366675	EPI_ISL_8499883
EPI_ISL_8830643	EPI_ISL_12792266	EPI_ISL_16200216
EPI_ISL_2504481	EPI_ISL_10504095	EPI_ISL_9324326
EPI_ISL_14175563	EPI_ISL_2774684	EPI_ISL_4444764
EPI_ISL_14891796	EPI_ISL_1419246	EPI_ISL_4462856
EPI_ISL_3277057	EPI_ISL_11056912	EPI_ISL_2373573
EPI_ISL_3614633	EPI_ISL_14405543	EPI_ISL_16182858
EPI_ISL_4515760	EPI_ISL_3614715	EPI_ISL_6885933
EPI_ISL_14175657	EPI_ISL_10749375	EPI_ISL_10753244
EPI_ISL_13825560	EPI_ISL_12742372	EPI_ISL_455660
EPI_ISL_3015321	EPI_ISL_12812915	EPI_ISL_9503686
EPI_ISL_14680351	EPI_ISL_11065811	EPI_ISL_1419247
EPI_ISL_3717732	EPI_ISL_1704432	EPI_ISL_16200286
EPI_ISL_9389490	EPI_ISL_15213686	EPI_ISL_7952237
EPI_ISL_13825570	EPI_ISL_13848050	EPI_ISL_10123357
EPI_ISL_11346514	EPI_ISL_636753	EPI_ISL_8267031
EPI_ISL_9551154	EPI_ISL_11053771	EPI_ISL_11883489
EPI_ISL_9003896	EPI_ISL_10504082	EPI_ISL_9116621
EPI_ISL_12362031	EPI_ISL_4462076	EPI_ISL_15213764
EPI_ISL_8700779	EPI_ISL_2441484	EPI_ISL_9652523
EPI_ISL_9721067	EPI_ISL_8500144	EPI_ISL_10518994
EPI_ISL_14228336	EPI_ISL_8252361	EPI_ISL_9234034
EPI_ISL_14329484	EPI_ISL_9352645	EPI_ISL_12291217
EPI_ISL_4435811	EPI_ISL_2441190	EPI_ISL_14445872
EPI_ISL_9361425	EPI_ISL_1703829	EPI_ISL_11052654
EPI_ISL_7878144	EPI_ISL_10944459	EPI_ISL_7851022
EPI_ISL_8109013	EPI_ISL_9488610	EPI_ISL_9366385
EPI_ISL_10631178	EPI_ISL_4462453	EPI_ISL_11059280
EPI_ISL_458057	EPI_ISL_516956	EPI_ISL_15350807
EPI_ISL_10434721	EPI_ISL_9323602	EPI_ISL_17500595
EPI_ISL_2897874	EPI_ISL_3844439	EPI_ISL_16183028
EPI_ISL_13577562	EPI_ISL_4103988	EPI_ISL_3162110
EPI_ISL_8859059	EPI_ISL_12860139	EPI_ISL_9697331
EPI_ISL_6851954	EPI_ISL_8744196	EPI_ISL_1589764
EPI_ISL_8572661	EPI_ISL_14566975	EPI_ISL_14261080
EPI_ISL_1380313	EPI_ISL_14678944	EPI_ISL_9366371
EPI_ISL_10523541	EPI_ISL_6642550	EPI_ISL_10005012
EPI_ISL_12155499	EPI_ISL_13375786	EPI_ISL_15508217
EPI_ISL_2774890	EPI_ISL_12354741	EPI_ISL_8038444
EPI_ISL_11886300	EPI_ISL_11318097	EPI_ISL_5946436
EPI_ISL_3189408	EPI_ISL_14358110	EPI_ISL_6697432
EPI_ISL_9419249	EPI_ISL_2555730	EPI_ISL_10306238
EPI_ISL_1662336	EPI_ISL_11609034	EPI_ISL_15213692
EPI_ISL_9120917	EPI_ISL_14910908	EPI_ISL_13576367
EPI_ISL_10434420	EPI_ISL_8881350	EPI_ISL_9471868
EPI_ISL_11742178	EPI_ISL_17503960	EPI_ISL_13954162
EPI_ISL_9334577	EPI_ISL_14018606	EPI_ISL_4460983
EPI_ISL_3844083	EPI_ISL_15398152	EPI_ISL_1360334
EPI_ISL_9494718	EPI_ISL_12099022	EPI_ISL_18050109
EPI_ISL_5063942	EPI_ISL_7829799	EPI_ISL_15377873
EPI_ISL_4193131	EPI_ISL_13502575	EPI_ISL_16157006
EPI_ISL_10630274	EPI_ISL_6877570	EPI_ISL_8565049
EPI_ISL_9466565	EPI_ISL_9466224	EPI_ISL_10729449
EPI_ISL_11610215	EPI_ISL_3006833	EPI_ISL_13825323
EPI_ISL_17530511	EPI_ISL_2775320	EPI_ISL_15193833
EPI_ISL_9244125	EPI_ISL_4193474	EPI_ISL_1704150
EPI_ISL_17655919	EPI_ISL_3007939	EPI_ISL_13537486
EPI_ISL_15422862	EPI_ISL_13861236	EPI_ISL_13159030
EPI_ISL_16395184	EPI_ISL_9352629	EPI_ISL_12291338
EPI_ISL_11001972	EPI_ISL_3453764	EPI_ISL_9056453
EPI_ISL_910168	EPI_ISL_17372213	EPI_ISL_4989246
EPI_ISL_10729420	EPI_ISL_9232187	EPI_ISL_11067048
EPI_ISL_9969158	EPI_ISL_14601975	EPI_ISL_13463890
EPI_ISL_13954109	EPI_ISL_481134	EPI_ISL_5886675
EPI_ISL_11064850	EPI_ISL_2189625	EPI_ISL_17269975
EPI_ISL_2189801	EPI_ISL_11022869	EPI_ISL_13310250
EPI_ISL_516982	EPI_ISL_4091550	EPI_ISL_17445821
EPI_ISL_12954607	EPI_ISL_10801644	EPI_ISL_17445814
EPI_ISL_9466638	EPI_ISL_15292758	EPI_ISL_14148444
EPI_ISL_4312580	EPI_ISL_15961934	EPI_ISL_11107068
EPI_ISL_6903466	EPI_ISL_6269489	EPI_ISL_14601842
EPI_ISL_4126829	EPI_ISL_4312352	EPI_ISL_14722647
EPI_ISL_13254024	EPI_ISL_13953654	EPI_ISL_16528755
EPI_ISL_10729640	EPI_ISL_6101018	EPI_ISL_1970102
EPI_ISL_14018591	EPI_ISL_4504259	EPI_ISL_7210907
EPI_ISL_12900658	EPI_ISL_9419165	EPI_ISL_2458816
EPI_ISL_14507722	EPI_ISL_17715128	EPI_ISL_2504500
EPI_ISL_10661102	EPI_ISL_8700624	EPI_ISL_11063370
EPI_ISL_2675902	EPI_ISL_10989465	EPI_ISL_10992217
EPI_ISL_17663666	EPI_ISL_9549898	EPI_ISL_9419153
EPI_ISL_3473761	EPI_ISL_12305765	EPI_ISL_11069912
EPI_ISL_11107003	EPI_ISL_4492935	EPI_ISL_12785805
EPI_ISL_7232888	EPI_ISL_447572	EPI_ISL_7825114
EPI_ISL_7055695	EPI_ISL_3189275	EPI_ISL_9727227
EPI_ISL_15504843	EPI_ISL_2546597	EPI_ISL_12737800
EPI_ISL_7233887	EPI_ISL_3689526	EPI_ISL_14261200
EPI_ISL_11074570	EPI_ISL_15718815	EPI_ISL_8830516
EPI_ISL_14933453	EPI_ISL_5063786	EPI_ISL_17548464
EPI_ISL_12292618	EPI_ISL_13463933	EPI_ISL_9686103
EPI_ISL_11049435	EPI_ISL_4462428	EPI_ISL_17661846
EPI_ISL_8881512	EPI_ISL_12492532	EPI_ISL_2483045
EPI_ISL_3060830	EPI_ISL_12860259	EPI_ISL_15074013
EPI_ISL_11059198	EPI_ISL_2373366	EPI_ISL_17764184
EPI_ISL_4504851	EPI_ISL_3006977	EPI_ISL_6937547
EPI_ISL_14358296	EPI_ISL_539774	EPI_ISL_508400
EPI_ISL_9466557	EPI_ISL_12613050	EPI_ISL_9354224
EPI_ISL_11073803	EPI_ISL_10524658	EPI_ISL_15388621
EPI_ISL_7141746	EPI_ISL_9551255	EPI_ISL_14680595
EPI_ISL_11318023	EPI_ISL_11057945	EPI_ISL_17500389
EPI_ISL_8700820	EPI_ISL_2459385	EPI_ISL_4462507
EPI_ISL_8803774	EPI_ISL_17730176	EPI_ISL_9234790
EPI_ISL_2459124	EPI_ISL_12813125	EPI_ISL_14421646
EPI_ISL_12257651	EPI_ISL_6134097	EPI_ISL_7649658
EPI_ISL_8267056	EPI_ISL_14167162	EPI_ISL_3189419
EPI_ISL_9902075	EPI_ISL_9232230	EPI_ISL_10402001
EPI_ISL_14149042	EPI_ISL_10004938	EPI_ISL_11067561
EPI_ISL_14175449	EPI_ISL_10590195	EPI_ISL_14733977
EPI_ISL_8350528	EPI_ISL_6690981	EPI_ISL_11687904
EPI_ISL_8889290	EPI_ISL_10738418	EPI_ISL_8328990
EPI_ISL_3356454	EPI_ISL_17663311	EPI_ISL_9017616
EPI_ISL_3009701	EPI_ISL_2342973	EPI_ISL_2555717
EPI_ISL_4462503	EPI_ISL_9974974	EPI_ISL_12734269
EPI_ISL_9430148	EPI_ISL_8769739	EPI_ISL_17591541
EPI_ISL_12611060	EPI_ISL_9974309	EPI_ISL_7870682
EPI_ISL_4498099	EPI_ISL_10519019	EPI_ISL_10924219
EPI_ISL_3300534	EPI_ISL_10989786	EPI_ISL_10434808
EPI_ISL_5063742	EPI_ISL_11804059	EPI_ISL_13611310
EPI_ISL_11051945	EPI_ISL_3844091	EPI_ISL_3060673
EPI_ISL_3982455	EPI_ISL_15614923	EPI_ISL_15973584
EPI_ISL_15146898	EPI_ISL_4104778	EPI_ISL_13955492
EPI_ISL_2661345	EPI_ISL_14147017	EPI_ISL_15213825
EPI_ISL_9551133	EPI_ISL_10675624	EPI_ISL_17595794
EPI_ISL_9091969	EPI_ISL_14584541	EPI_ISL_2504219
EPI_ISL_2461061	EPI_ISL_8058133	EPI_ISL_4193160
EPI_ISL_2661029	EPI_ISL_11059159	EPI_ISL_10504259
EPI_ISL_11056226	EPI_ISL_10590215	EPI_ISL_14303110
EPI_ISL_1533798	EPI_ISL_2441432	EPI_ISL_8163793
EPI_ISL_2675911	EPI_ISL_11053489	EPI_ISL_15762455
EPI_ISL_1838063	EPI_ISL_2965849	EPI_ISL_15661496
EPI_ISL_5759161	EPI_ISL_7649372	EPI_ISL_2433267
EPI_ISL_14356275	EPI_ISL_9844809	EPI_ISL_2548606
EPI_ISL_6937515	EPI_ISL_11166464	EPI_ISL_6690060
EPI_ISL_12356553	EPI_ISL_2723942	EPI_ISL_4462400
EPI_ISL_4444947	EPI_ISL_1251263	EPI_ISL_10639009
EPI_ISL_10005343	EPI_ISL_14441032	EPI_ISL_11333610
EPI_ISL_14681149	EPI_ISL_16366179	EPI_ISL_4558072
EPI_ISL_9366507	EPI_ISL_11001403	EPI_ISL_17766586
EPI_ISL_11416074	EPI_ISL_10801584	EPI_ISL_9682883
EPI_ISL_3473597	EPI_ISL_4738854	EPI_ISL_10763179
EPI_ISL_9389476	EPI_ISL_14681974	EPI_ISL_11993984
EPI_ISL_13502586	EPI_ISL_9608700	EPI_ISL_6460325
EPI_ISL_4129172	EPI_ISL_9232081	EPI_ISL_7986434
EPI_ISL_8661211	EPI_ISL_11049241	EPI_ISL_9120735
EPI_ISL_14680093	EPI_ISL_2546223	EPI_ISL_10123386
EPI_ISL_3507418	EPI_ISL_10929621	EPI_ISL_17497287
EPI_ISL_10924274	EPI_ISL_8527554	EPI_ISL_13877193
EPI_ISL_15614933	EPI_ISL_14440838	EPI_ISL_14682870
EPI_ISL_13667034	EPI_ISL_14568827	EPI_ISL_16182945
EPI_ISL_6690922	EPI_ISL_14680337	EPI_ISL_4989318
EPI_ISL_9419453	EPI_ISL_17497348	EPI_ISL_12742378
EPI_ISL_12304001	EPI_ISL_2546228	EPI_ISL_14819030
EPI_ISL_10523688	EPI_ISL_12785378	EPI_ISL_11318019
EPI_ISL_11064841	EPI_ISL_15309403	EPI_ISL_14679078
EPI_ISL_14677310	EPI_ISL_17529197	EPI_ISL_13576125
EPI_ISL_14677946	EPI_ISL_15300601	EPI_ISL_3162056
EPI_ISL_11066212	EPI_ISL_8701299	EPI_ISL_8829859
EPI_ISL_17500285	EPI_ISL_2775127	EPI_ISL_6696777
EPI_ISL_11061080	EPI_ISL_508442	EPI_ISL_13408873
EPI_ISL_10985024	EPI_ISL_11056602	EPI_ISL_5053344
EPI_ISL_14356263	EPI_ISL_8172914	EPI_ISL_10523205
EPI_ISL_13954069	EPI_ISL_1704425	EPI_ISL_17500785
EPI_ISL_9968858	EPI_ISL_13536620	EPI_ISL_11018455
EPI_ISL_14837266	EPI_ISL_14682648	EPI_ISL_8050061
EPI_ISL_3019289	EPI_ISL_15983265	EPI_ISL_17591670
EPI_ISL_13770289	EPI_ISL_14819025	EPI_ISL_8050042
EPI_ISL_14329987	EPI_ISL_13696984	EPI_ISL_4989157
EPI_ISL_11069696	EPI_ISL_11056167	EPI_ISL_10766169
EPI_ISL_12008724	EPI_ISL_16260433	EPI_ISL_12490049
EPI_ISL_9361251	EPI_ISL_1380080	EPI_ISL_14682417
EPI_ISL_2461320	EPI_ISL_699808	EPI_ISL_13659828
EPI_ISL_15300719	EPI_ISL_10523662	EPI_ISL_605808
EPI_ISL_6685001	EPI_ISL_4463288	EPI_ISL_17500570
EPI_ISL_2548622	EPI_ISL_3934998	EPI_ISL_14701758
EPI_ISL_9974347	EPI_ISL_13537328	EPI_ISL_9781646
EPI_ISL_9361588	EPI_ISL_2460711	EPI_ISL_16577856
EPI_ISL_9494811	EPI_ISL_8881288	EPI_ISL_2555864
EPI_ISL_17957700	EPI_ISL_7877580	EPI_ISL_6930023
EPI_ISL_2441675	EPI_ISL_7878014	EPI_ISL_3453699
EPI_ISL_3935318	EPI_ISL_17586558	EPI_ISL_11056797
EPI_ISL_2775204	EPI_ISL_13697044	EPI_ISL_15661452
EPI_ISL_6100929	EPI_ISL_700087	EPI_ISL_8050165
EPI_ISL_4436175	EPI_ISL_15508345	EPI_ISL_10123936
EPI_ISL_10630198	EPI_ISL_2157124	EPI_ISL_10123484
EPI_ISL_9782203	EPI_ISL_6032164	EPI_ISL_11070058
EPI_ISL_17244700	EPI_ISL_9361741	EPI_ISL_9682892
EPI_ISL_11793440	EPI_ISL_14487685	EPI_ISL_8881516
EPI_ISL_9721486	EPI_ISL_17548369	EPI_ISL_13375765
EPI_ISL_2987507	EPI_ISL_3060508	EPI_ISL_7210939
EPI_ISL_14677472	EPI_ISL_9974225	EPI_ISL_2504253
EPI_ISL_3473480	EPI_ISL_13967844	EPI_ISL_2459783
EPI_ISL_11049385	EPI_ISL_11050088	EPI_ISL_4193281
EPI_ISL_7211002	EPI_ISL_11022691	EPI_ISL_5815357
EPI_ISL_14290332	EPI_ISL_14175751	EPI_ISL_2504291
EPI_ISL_10523417	EPI_ISL_6024319	EPI_ISL_17760758
EPI_ISL_9324230	EPI_ISL_2461804	EPI_ISL_15309964
EPI_ISL_4462099	EPI_ISL_17500299	EPI_ISL_12356478
EPI_ISL_13446558	EPI_ISL_11073447	EPI_ISL_4504873
EPI_ISL_11884219	EPI_ISL_6878292	EPI_ISL_14291458
EPI_ISL_4545958	EPI_ISL_17447251	EPI_ISL_14097284
EPI_ISL_10434428	EPI_ISL_17714545	EPI_ISL_6143571
EPI_ISL_10755422	EPI_ISL_12098768	EPI_ISL_3243283
EPI_ISL_11881738	EPI_ISL_11075385	EPI_ISL_14215579
EPI_ISL_14861718	EPI_ISL_6684867	EPI_ISL_8252274
EPI_ISL_17500703	EPI_ISL_10066083	EPI_ISL_13660029
EPI_ISL_2987481	EPI_ISL_17592041	EPI_ISL_10524004
EPI_ISL_3189477	EPI_ISL_3119526	EPI_ISL_11073408
EPI_ISL_10984992	EPI_ISL_14987898	EPI_ISL_14891393
EPI_ISL_5536067	EPI_ISL_4435781	EPI_ISL_11021973
EPI_ISL_9780655	EPI_ISL_14550867	EPI_ISL_13967048
EPI_ISL_13803877	EPI_ISL_4504324	EPI_ISL_12813115
EPI_ISL_14595416	EPI_ISL_10205267	EPI_ISL_15316293
EPI_ISL_6903317	EPI_ISL_7057720	EPI_ISL_10523033
EPI_ISL_10398156	EPI_ISL_7734887	EPI_ISL_6690162
EPI_ISL_10524766	EPI_ISL_2461949	EPI_ISL_10630806
EPI_ISL_9730608	EPI_ISL_17269965	EPI_ISL_2189851
EPI_ISL_15718673	EPI_ISL_10755387	EPI_ISL_8421110
EPI_ISL_8494347	EPI_ISL_18050777	EPI_ISL_10045224
EPI_ISL_9512165	EPI_ISL_11051747	EPI_ISL_15213756
EPI_ISL_8882763	EPI_ISL_11320232	EPI_ISL_14682138
EPI_ISL_9389811	EPI_ISL_15316266	EPI_ISL_10749239
EPI_ISL_17500453	EPI_ISL_6152458	EPI_ISL_17714752
EPI_ISL_9430004	EPI_ISL_8769888	EPI_ISL_14355831
EPI_ISL_5758455	EPI_ISL_4193072	EPI_ISL_17586650
EPI_ISL_6033324	EPI_ISL_13422042	EPI_ISL_15300761
EPI_ISL_11671293	EPI_ISL_17448712	EPI_ISL_13536733
EPI_ISL_2460919	EPI_ISL_14443160	EPI_ISL_447035
EPI_ISL_11061144	EPI_ISL_16182912	EPI_ISL_14149050
EPI_ISL_4460047	EPI_ISL_2162426	EPI_ISL_15146884
EPI_ISL_9608883	EPI_ISL_11884106	EPI_ISL_13159122
EPI_ISL_3016010	EPI_ISL_2860966	EPI_ISL_10985278
EPI_ISL_14228560	EPI_ISL_4312902	EPI_ISL_14357468
EPI_ISL_11054061	EPI_ISL_2226263	EPI_ISL_3507492
EPI_ISL_3276875	EPI_ISL_12726607	EPI_ISL_11056595
EPI_ISL_9389445	EPI_ISL_11050739	EPI_ISL_15038521
EPI_ISL_8807015	EPI_ISL_5798260	EPI_ISL_10944098
EPI_ISL_13718375	EPI_ISL_12734186	EPI_ISL_2460899
EPI_ISL_8542861	EPI_ISL_4498098	EPI_ISL_2458695
EPI_ISL_14097325	EPI_ISL_8713140	EPI_ISL_6182064
EPI_ISL_1916465	EPI_ISL_10675509	EPI_ISL_10763113
EPI_ISL_14607867	EPI_ISL_12179447	EPI_ISL_10523978
EPI_ISL_3983036	EPI_ISL_14775067	EPI_ISL_11072627
EPI_ISL_6877415	EPI_ISL_9244097	EPI_ISL_1360387
EPI_ISL_13537550	EPI_ISL_10065856	EPI_ISL_11060804
EPI_ISL_17717666	EPI_ISL_17463938	EPI_ISL_17326061
EPI_ISL_9120681	EPI_ISL_9056306	EPI_ISL_4504827
EPI_ISL_14303428	EPI_ISL_10737253	EPI_ISL_10729424
EPI_ISL_2546607	EPI_ISL_14167037	EPI_ISL_3614420
EPI_ISL_8700998	EPI_ISL_3982917	EPI_ISL_2547113
EPI_ISL_11543102	EPI_ISL_13769388	EPI_ISL_2724178
EPI_ISL_13657342	EPI_ISL_3453783	EPI_ISL_9402809
EPI_ISL_13861240	EPI_ISL_11056660	EPI_ISL_467046
EPI_ISL_9056539	EPI_ISL_4743531	EPI_ISL_14447036
EPI_ISL_9430121	EPI_ISL_6697436	EPI_ISL_4312792
EPI_ISL_4091383	EPI_ISL_7210963	EPI_ISL_5798394
EPI_ISL_13847289	EPI_ISL_8138224	EPI_ISL_4739107
EPI_ISL_15348889	EPI_ISL_1703870	EPI_ISL_14436895
EPI_ISL_11804021	EPI_ISL_7964299	EPI_ISL_8713005
EPI_ISL_3009664	EPI_ISL_5003496	EPI_ISL_8693535
EPI_ISL_4474320	EPI_ISL_14441071	EPI_ISL_4493108
EPI_ISL_18120296	EPI_ISL_15310836	EPI_ISL_17766626
EPI_ISL_17663362	EPI_ISL_13825437	EPI_ISL_9550961
EPI_ISL_2556002	EPI_ISL_2504752	EPI_ISL_14594394
EPI_ISL_11069709	EPI_ISL_3007118	EPI_ISL_6394639
EPI_ISL_5758838	EPI_ISL_15231510	EPI_ISL_2460795
EPI_ISL_12784375	EPI_ISL_14261224	EPI_ISL_6697125
EPI_ISL_5946519	EPI_ISL_14196521	EPI_ISL_1703942
EPI_ISL_11427692	EPI_ISL_4415584	EPI_ISL_5761195
EPI_ISL_5886668	EPI_ISL_3244643	EPI_ISL_13929754
EPI_ISL_14682245	EPI_ISL_14175928	EPI_ISL_14988946
EPI_ISL_10724315	EPI_ISL_9682944	EPI_ISL_14679645
EPI_ISL_9274489	EPI_ISL_6962488	EPI_ISL_12812900
EPI_ISL_14356549	EPI_ISL_11887344	EPI_ISL_17467276
EPI_ISL_15157310	EPI_ISL_12155401	EPI_ISL_6689946
EPI_ISL_5003620	EPI_ISL_10434329	EPI_ISL_15300647
EPI_ISL_11054082	EPI_ISL_15316413	EPI_ISL_4193362
EPI_ISL_9488545	EPI_ISL_10523368	EPI_ISL_13577731
EPI_ISL_17663315	EPI_ISL_11001666	EPI_ISL_14290519
EPI_ISL_15293950	EPI_ISL_2674193	EPI_ISL_14749020
EPI_ISL_12734221	EPI_ISL_9120732	EPI_ISL_8109034
EPI_ISL_7379370	EPI_ISL_14261095	EPI_ISL_10984835
EPI_ISL_17663699	EPI_ISL_14260734	EPI_ISL_1419842
EPI_ISL_9429662	EPI_ISL_17372398	EPI_ISL_14290919
EPI_ISL_4743596	EPI_ISL_11030658	EPI_ISL_17500753
EPI_ISL_6642422	EPI_ISL_3009674	EPI_ISL_9775217
EPI_ISL_4415425	EPI_ISL_11056153	EPI_ISL_12362973
EPI_ISL_4738615	EPI_ISL_9682855	EPI_ISL_17544396
EPI_ISL_8637788	EPI_ISL_7877670	EPI_ISL_15308476
EPI_ISL_2546397	EPI_ISL_2676067	EPI_ISL_4739068
EPI_ISL_9682833	EPI_ISL_511909	EPI_ISL_11542981
EPI_ISL_14261105	EPI_ISL_4739132	EPI_ISL_11521327
EPI_ISL_10989818	EPI_ISL_14356181	EPI_ISL_4102914
EPI_ISL_11883965	EPI_ISL_653885	EPI_ISL_7018767
EPI_ISL_14677166	EPI_ISL_14260723	EPI_ISL_11333600
EPI_ISL_13779533	EPI_ISL_17428194	EPI_ISL_15316346
EPI_ISL_17627049	EPI_ISL_13770536	EPI_ISL_11073622
EPI_ISL_11072786	EPI_ISL_14402554	EPI_ISL_11050716
EPI_ISL_11057716	EPI_ISL_14595389	EPI_ISL_2461064
EPI_ISL_9419250	EPI_ISL_4192946	EPI_ISL_11793459
EPI_ISL_3008153	EPI_ISL_2660959	EPI_ISL_15073991
EPI_ISL_14607782	EPI_ISL_13520244	EPI_ISL_10661030
EPI_ISL_10520879	EPI_ISL_10264070	EPI_ISL_17500670
EPI_ISL_3453747	EPI_ISL_8803758	EPI_ISL_10748889
EPI_ISL_1704639	EPI_ISL_11062725	EPI_ISL_11346454
EPI_ISL_5053311	EPI_ISL_15213821	EPI_ISL_2459558
EPI_ISL_13847336	EPI_ISL_3189308	EPI_ISL_12291198
EPI_ISL_3473594	EPI_ISL_15378302	EPI_ISL_14677823
EPI_ISL_5052930	EPI_ISL_14026960	EPI_ISL_14797919
EPI_ISL_2812640	EPI_ISL_2373529	EPI_ISL_7873234
EPI_ISL_13159193	EPI_ISL_2460077	EPI_ISL_9092362
EPI_ISL_11068312	EPI_ISL_6696235	EPI_ISL_9352441
EPI_ISL_1419168	EPI_ISL_10398133	EPI_ISL_17447292
EPI_ISL_14175642	EPI_ISL_13695931	EPI_ISL_9334616
EPI_ISL_15504972	EPI_ISL_12812873	EPI_ISL_15316355
EPI_ISL_14679598	EPI_ISL_12906599	EPI_ISL_1704643
EPI_ISL_9017667	EPI_ISL_16158714	EPI_ISL_8049941
EPI_ISL_2547256	EPI_ISL_17269912	EPI_ISL_2503434
EPI_ISL_11881814	EPI_ISL_2613626	EPI_ISL_2860990
EPI_ISL_862540	EPI_ISL_10123818	EPI_ISL_4503306
EPI_ISL_11023295	EPI_ISL_1928647	EPI_ISL_4415485
EPI_ISL_9017695	EPI_ISL_15614924	EPI_ISL_13718894
EPI_ISL_18112977	EPI_ISL_8058321	EPI_ISL_10520871
EPI_ISL_7141750	EPI_ISL_17529150	EPI_ISL_17372627
EPI_ISL_8701293	EPI_ISL_2157172	EPI_ISL_6101106
EPI_ISL_17973416	EPI_ISL_12906463	EPI_ISL_9419132
EPI_ISL_15308709	EPI_ISL_3717747	EPI_ISL_2504400
EPI_ISL_13719236	EPI_ISL_2548783	EPI_ISL_13342127
EPI_ISL_6877865	EPI_ISL_12408561	EPI_ISL_4091636
EPI_ISL_12304224	EPI_ISL_15757285	EPI_ISL_11052665
EPI_ISL_14677587	EPI_ISL_10303853	EPI_ISL_16258571
EPI_ISL_10630840	EPI_ISL_10504434	EPI_ISL_3060808
EPI_ISL_9782190	EPI_ISL_12860347	EPI_ISL_9056707
EPI_ISL_9324308	EPI_ISL_13667016	EPI_ISL_10772358
EPI_ISL_17500620	EPI_ISL_2555551	EPI_ISL_14303941
EPI_ISL_7468285	EPI_ISL_7877464	EPI_ISL_8693444
EPI_ISL_10748443	EPI_ISL_12812992	EPI_ISL_11068293
EPI_ISL_14018472	EPI_ISL_2460875	EPI_ISL_10339864
EPI_ISL_2460342	EPI_ISL_11074071	EPI_ISL_10944019
EPI_ISL_7379395	EPI_ISL_9366645	EPI_ISL_7877992
EPI_ISL_15518127	EPI_ISL_4504876	EPI_ISL_7133348
EPI_ISL_11333566	EPI_ISL_1231355	EPI_ISL_10123737
EPI_ISL_10306173	EPI_ISL_463016	EPI_ISL_9781668
EPI_ISL_10398707	EPI_ISL_14681930	EPI_ISL_14682796
EPI_ISL_4415559	EPI_ISL_8050076	EPI_ISL_9926346
EPI_ISL_8285569	EPI_ISL_2460031	EPI_ISL_6460531
EPI_ISL_13102635	EPI_ISL_15146724	EPI_ISL_14304075
EPI_ISL_6025432	EPI_ISL_11884077	EPI_ISL_6692041
EPI_ISL_14682717	EPI_ISL_15504858	EPI_ISL_9512246
EPI_ISL_3473498	EPI_ISL_13577752	EPI_ISL_3162148
EPI_ISL_10240017	EPI_ISL_10889625	EPI_ISL_1704151
EPI_ISL_3021991	EPI_ISL_9234845	EPI_ISL_11378679
EPI_ISL_14933152	EPI_ISL_14147847	EPI_ISL_11022881
EPI_ISL_9389539	EPI_ISL_11380329	EPI_ISL_6930019
EPI_ISL_3276201	EPI_ISL_10944280	EPI_ISL_479522
EPI_ISL_2556476	EPI_ISL_10707178	EPI_ISL_14408815
EPI_ISL_14797686	EPI_ISL_17586383	EPI_ISL_11742076
EPI_ISL_14679716	EPI_ISL_9472498	EPI_ISL_2504491
EPI_ISL_9970602	EPI_ISL_6885595	EPI_ISL_6886200
EPI_ISL_15308757	EPI_ISL_14175744	EPI_ISL_17447208
EPI_ISL_16200263	EPI_ISL_5758818	EPI_ISL_4436466
EPI_ISL_14175584	EPI_ISL_11056953	EPI_ISL_17530423
EPI_ISL_8660810	EPI_ISL_2676331	EPI_ISL_14796310
EPI_ISL_11804030	EPI_ISL_15465663	EPI_ISL_11228641
EPI_ISL_2556432	EPI_ISL_10748232	EPI_ISL_15760157
EPI_ISL_17682476	EPI_ISL_17300821	EPI_ISL_13536943
EPI_ISL_11543064	EPI_ISL_9323735	EPI_ISL_15058297
EPI_ISL_466842	EPI_ISL_10984825	EPI_ISL_7468000
EPI_ISL_10985018	EPI_ISL_2461439	EPI_ISL_15857145
EPI_ISL_8499900	EPI_ISL_15194015	EPI_ISL_11069697
EPI_ISL_3533064	EPI_ISL_11803963	EPI_ISL_14679122
EPI_ISL_14584518	EPI_ISL_6885988	EPI_ISL_8769879
EPI_ISL_7870764	EPI_ISL_6032213	EPI_ISL_15213956
EPI_ISL_8830596	EPI_ISL_1908743	EPI_ISL_12751795
EPI_ISL_4312154	EPI_ISL_2462027	EPI_ISL_10123604
EPI_ISL_10398146	EPI_ISL_11001997	EPI_ISL_14303185
EPI_ISL_9905903	EPI_ISL_9429904	EPI_ISL_13769202
EPI_ISL_11054996	EPI_ISL_2556232	EPI_ISL_14487809
EPI_ISL_9390099	EPI_ISL_2459110	EPI_ISL_17760728
EPI_ISL_17591416	EPI_ISL_12812653	EPI_ISL_10123389
EPI_ISL_11050744	EPI_ISL_3982907	EPI_ISL_447030
EPI_ISL_10929649	EPI_ISL_17663760	EPI_ISL_13536755
EPI_ISL_2530391	EPI_ISL_11069699	EPI_ISL_10951169
EPI_ISL_2546527	EPI_ISL_14448327	EPI_ISL_15785089
EPI_ISL_8881097	EPI_ISL_11049943	EPI_ISL_10757487
EPI_ISL_4313025	EPI_ISL_17591932	EPI_ISL_17678568
EPI_ISL_7878048	EPI_ISL_9549930	EPI_ISL_12291393
EPI_ISL_6691912	EPI_ISL_9232238	EPI_ISL_11049281
EPI_ISL_14861692	EPI_ISL_6100946	EPI_ISL_10765433
EPI_ISL_14681089	EPI_ISL_11521384	EPI_ISL_17663770
EPI_ISL_9503748	EPI_ISL_17663690	EPI_ISL_1372064
EPI_ISL_6639403	EPI_ISL_2341855	EPI_ISL_14701824
EPI_ISL_14681169	EPI_ISL_4498031	EPI_ISL_11058169
EPI_ISL_9533341	EPI_ISL_14680429	EPI_ISL_16394784
EPI_ISL_4435593	EPI_ISL_6269871	EPI_ISL_15973555
EPI_ISL_4492995	EPI_ISL_699739	EPI_ISL_15293951
EPI_ISL_2774767	EPI_ISL_8769795	EPI_ISL_12792264
EPI_ISL_14682314	EPI_ISL_10801635	EPI_ISL_13967851
[truncated: 21,327 more rows]
